# Supplementary material for: Phenotypic variation in dorsal fin morphology of coastal bottlenose dolphins (Tursiops truncatus) off Mexico
Source: PeerJ. 2017 Jun 13;5:e3415. doi: 10.7717/peerj.3415 (PMC5472037; doi:10.7717/peerj.3415)
Supplement: Supplemental Information 1 — Raw digital measurements of dorsal fin samples from each study area. [file peerj-05-3415-s001.xls]

## Sheet: Raw Measurements
StudyArea	A-B	C30-D	C30-O	D-O	C20-B	C10-B	C5-B	C20-D	C10-D	C5-D	A-O	O-B	S	Area	AB/C30-B
BK	589.041	281.432	209.308	72.1249	415.531	458.947	513.585	215.411	175.602	188	225.577	363.464	420	80435	1.40503
BK	604.607	309.919	243.313	66.6108	475.98	503.668	537.343	231.614	171.432	161	182.28	422.328	350	87452	1.24358
BK	611.756	303.486	245.349	58.1378	476.366	513.639	562.072	222.05	165.276	169	182.877	428.879	401	87594	1.24029
BK	664.59	333.946	269.876	64.0703	496.726	535.213	589.295	234.088	167.287	165	196.38	468.21	376	98522	1.23155
BK	721.552	362.218	279.213	83.006	512.66	547.987	616.709	258.791	186.357	188	237.023	484.53	379	115255	1.2925
BK	529.627	241.831	195.161	46.669	382.472	420.595	476.177	178.832	142.415	163	191.627	338	376	59290	1.35945
BK	670.168	320.481	251.454	69.029	475.925	511.825	554.171	231.041	171.353	165	234.267	435.901	414	94517	1.33225
BK	573.163	278.772	225.515	53.2635	417.757	440.386	494.516	196.026	138.134	142	182.099	391.065	360	70530	1.27236
BK	669.182	374.286	287.472	86.8217	511.743	524.239	573.82	262.177	178.219	155	168.964	500.218	357	111202	1.16287
BK	719.801	371.128	281.256	89.8721	498.197	510.137	561.135	259.856	178.508	155	230.783	489.017	408	113482	1.2767
BK	587.603	312.8	245	67.8012	433.998	449.017	499.153	216.982	146.455	131	160.602	427.001	354	80039	1.19481
BK	529.744	268.127	217.039	51.0882	417.72	442.477	481.73	195.167	141.852	140	153.912	375.832	345	66851	1.22217
BK	693.568	368.989	279.1	89.8888	521.177	553.773	604.693	267.643	195.389	185	209.459	484.109	371	118074	1.2419
BK	590.597	282.88	235.372	47.5079	444.06	488.428	543.111	199.484	150.283	164	182.222	408.375	386	76049	1.25265
BK	585.071	328.306	267.479	60.8276	457.089	467.412	517.232	220.095	140.89	116	119.883	465.188	272	82374	1.09071
BK	667.468	344.224	272.154	72.0694	506.519	549.656	608.298	244.598	180.069	182	194.743	472.725	325	106468	1.22458
BK	588.239	331.006	259.887	71.1196	469.521	491.757	538.624	231.692	160.431	146	137.768	450.472	275	87961	1.13265
BK	751.246	343.181	283.648	59.5399	545.894	601.781	679.909	246.844	192.627	221	259.062	492.184	357	117402	1.32442
BK	738.651	361.137	297.893	63.2456	548.639	588.014	659.622	251.591	178.354	187	223.271	515.388	418	113972	1.24381
BK	598.99	310.459	247.524	62.9365	461.478	491.197	538.187	221.335	159.678	155	170.449	428.544	417	81945	1.21242
BK	712.811	378.867	330.048	48.8262	562.2	585.454	641.536	244.499	149.843	123	138.957	573.854	400	108945	1.0788
BK	764.589	410.943	342.848	68.0955	598.82	628.049	688.41	274.046	178.832	157	170.309	594.28	386	133901	1.11454
BK	673.625	334.701	285.661	49.0408	535.121	574.913	621.023	232.551	164.149	160	176.955	496.67	427	101302	1.17609
BK	668.147	324.863	265.836	59.0339	500.911	552.059	602.17	229.957	174.542	177	204.443	463.704	412	98415	1.25252
BK	597.746	285.272	240.285	45	463.186	499.155	551.893	202.943	149.402	160	177.629	420.119	348	77424	1.23657
BK	626.827	356.131	298.444	57.6888	500.394	525.883	585.243	233.985	148.95	126	107.615	519.212	344	96773	1.04816
BK	626.846	322.833	251.223	71.6101	451.92	484.79	541.937	226.597	161.484	159	191.818	435.029	370	90684	1.24891
BK	690.136	335.076	282.646	52.4309	526.089	563.355	621.167	232.499	162.828	166	197.77	492.367	392	99487	1.21728
BK	611.857	318.693	262.391	56.3028	467.412	489.642	528.353	216.601	143.586	125	155.322	456.535	335	82967	1.16354
BK	698.17	397.156	315.748	81.4125	548.614	571.197	615.618	270.49	180.422	148	147.597	550.572	321	121151	1.10188
EN	675.711	351.063	290.524	60.5392	505.811	538.043	608.276	235.459	155.974	154	173.046	502.666	345	98362	1.16493
EN	668.384	344.494	254.466	90.0278	481.176	509.698	572.659	254.657	187.297	190	226.808	441.576	439	107151	1.31181
EN	588.81	274.804	217.002	57.8014	412.456	443.221	500.218	199.251	147.648	159	213.403	375.406	356	72801	1.35865
EN	762.529	408.032	317.065	90.9725	548.734	559.772	609.243	280.416	188.322	156	212.758	549.771	413	129675	1.20318
EN	647.411	343.169	274.571	68.6003	480.094	509.393	582.278	233.977	158.902	157	171.843	475.568	335	93992	1.17902
EN	619.455	259.85	216.91	42.9418	444.798	511.423	574.388	199.482	184.361	218	244.199	375.257	285	78978	1.43239
EN	706.884	373.591	307.379	66.2118	531.992	558.87	609.584	250.793	165.158	142	174.957	531.93	298	111082	1.15244
EN	657.062	349.448	257.031	92.4175	444.64	452.147	483.112	245.839	171.234	140	211.227	445.835	387	96322	1.27845
EN	646.797	322.692	268.939	53.7587	498.848	525.376	598.068	224.207	154.305	168	181.157	465.639	439	93182	1.20419
EN	666.861	366.445	311.231	55.2178	490.205	507.829	570.685	236.279	148.327	108	126.491	540.37	380	92595	1.07011
EN	728.143	373.916	283.584	90.3383	512.644	538.182	603.235	265.113	187.609	179	235.262	492.881	316	114550	1.28294
EN	568.853	254.89	193.598	61.2944	377.403	411.126	462.654	190.536	148.607	161	232.422	336.431	313	66717	1.46732
EN	657.2	355.801	293.6	62.2013	488.112	512.516	564.132	233.735	149.773	121	145.602	511.601	394	88261	1.11336
EN	722.208	387.769	343.351	44.4185	565.208	577.333	651.144	246.84	146.537	114	126.57	595.638	377	110526	1.05089
EN	733.396	435.873	404.857	31.0161	533.076	541.879	577.327	293.615	210.535	151	30.0832	703.314	262	122520	0.903204
EN	676.285	340.072	262.406	77.666	472.747	498.889	571.925	239.14	168.44	173	222.182	454.104	385	98705	1.29119
EN	649.945	338.096	277.137	60.959	497.691	520.327	567.659	230.228	154.806	139	168.671	481.274	427	96188	1.17022
EN	679.83	361.012	299.613	61.4003	516.792	541.202	598.386	240.393	155.052	136	159.806	520.024	413	104600	1.13288
EN	776.089	417.379	347.922	69.4622	552.711	584.822	645.701	271.627	173.104	132	172.409	603.68	383	124270	1.11504
EN	737.906	404.734	325.576	79.1581	523.225	544.243	596.279	268.881	176.162	135	174.866	563.043	328	117641	1.13647
EN	577.977	259.625	222.104	37.5366	433.352	485.202	541.125	187.409	153.834	176	192.416	385.561	421	70605	1.30217
EN	637.346	334.994	253.314	81.6884	476.246	511.579	578.831	244.698	181.108	190	196.311	441.035	399	99825	1.25456
EN	665.364	351.125	297.874	53.2541	500.357	510.821	565.685	229.706	141.824	113	147.828	517.536	370	88827	1.11574
EN	596.4	275	235	40	453.63	499.1	566.887	195.412	150.881	179	187.8	408.6	358	72942	1.26501
EN	623.847	281.858	235.104	46.7547	464.798	506.679	573.401	207.171	162.015	189	215.258	408.589	417	79600	1.32367
EN	701.622	329.874	254.403	75.4718	477.033	504.929	550.572	237.966	171.327	162	259.388	442.235	375	96813	1.37457
EN	731.511	361.889	278.361	83.5284	490.306	515.676	553.206	252.232	175.285	149	249.209	482.303	385	109720	1.31505
SQ	700.341	356.265	274.434	81.8352	482.477	508.254	585.867	247.76	170.942	171	224.19	476.151	371	103252	1.2749
SQ	742.202	374.707	265.707	109	490.202	530.348	599.128	277.359	210.877	211	280.964	461.239	408	126463	1.39521
SQ	626.997	289.748	232.899	56.8507	442.217	487.706	547.011	208.01	161.929	176	223.681	403.316	401	80238	1.34621
SQ	644.466	333.001	267.615	65.3911	496.63	540.49	608.449	235.17	173.254	184	178.846	465.62	250	99075	1.20219
SQ	729.2	425.441	362.306	63.1348	570.31	582.334	644.302	274.233	173.367	120	101.213	627.988	362	133528	1.00717
SQ	727.555	386.163	298.022	88.1419	510.73	541.867	615.228	265.707	183.338	172	212.116	515.442	304	118695	1.22371
SQ	709.529	354.765	284.06	70.7107	501.056	542.971	619.636	242.539	169.248	175	214.294	495.235	334	105157	1.24417
SQ	735.159	378.556	324.353	54.2033	572.623	610.866	678.671	250.689	163.417	158	171.172	563.988	367	118633	1.12928
SQ	667.702	325.576	260.732	64.846	487.997	549.04	634.177	230.358	181.706	215	214.217	453.485	295	97208	1.27642
SQ	694.076	366.715	290.243	76.4788	506.333	533.128	592.558	250.587	170.018	154	190.066	504.01	310	109250	1.19451
SQ	795.528	454.772	392.379	62.3939	588.218	620.716	697.011	291.757	182.003	123	116.245	679.283	292	141852	1.0139
SQ	768.085	425.424	341.33	84.0952	586.4	615.695	679.904	287.543	190.767	166	175.801	592.284	327	140822	1.12395
SQ	723.901	376.47	315.571	60.9016	555.18	595.197	674.503	251.716	168.44	172	176.386	547.515	353	121928	1.14711
SQ	774.726	441.943	363.176	78.7718	595.29	592.423	654.224	291.803	187.723	137	142.394	632.332	382	140378	1.06271
SQ	626.623	320.677	246.435	74.2428	464.027	501.283	569.386	232.82	173.761	186	198.134	428.49	289	92019	1.26989
SQ	692.215	345.407	282.002	63.4114	534.211	584.999	646.177	246.108	187.04	197	203.404	488.812	419	112266	1.22844
SQ	689.235	350.721	276.904	73.8173	540.534	575.681	635.958	260.017	194.178	201	208.087	481.15	399	116765	1.2429
SQ	742.884	403.886	334.253	69.6348	565.892	591.921	655.772	267.24	171.467	145	160.897	581.986	424	124504	1.10807
SQ	731.574	436.651	346.208	90.4434	535.36	541.777	584.209	290.661	196.987	144	131.488	600.088	420	129160	1.05765
SQ	650.945	315.774	234.472	81.3019	436.589	473.339	536.675	230.783	174.451	181	243.906	407.039	345	92267	1.38703
SQ	682.62	383.338	304.567	78.7718	520.325	532.319	598.118	259.218	170.47	146	152.555	530.065	371	116642	1.11751
SQ	653.499	357.834	289.862	67.9779	460.109	487.915	536.985	236.315	153.734	119	149.402	504.097	281	93844	1.12527
SQ	625.115	290.259	235.773	54.4885	463.699	508.806	588.206	214.112	168.834	206	214.516	410.6	420	85503	1.32184
SQ	719.801	366.132	304.278	61.8547	528.992	568.734	631.463	244.632	162.641	153	190.56	529.241	408	112946	1.18006
SQ	593.033	296.516	237.154	59.3633	428.882	457.083	507.295	205.801	143.837	139	182.236	410.797	322	76219	1.24952
SQ	692.059	310.498	253.014	57.4891	500.34	546.26	624.628	230.673	181.532	215	252.24	439.819	439	100253	1.36543
SQ	565.714	271.544	216.393	55.1543	408.589	438.803	503.073	195.29	143.544	161	190.224	375.49	396	68582	1.30742
SQ	620.101	335.172	253.87	81.3019	453.282	491.55	558.144	237.777	174.155	178	183.172	436.94	330	97650	1.22949
SQ	700.871	388.129	314.968	73.1642	532.094	552.461	621.561	259.856	169.009	147	155.081	545.793	252	118575	1.11335
LP	352.302	175.069	141.767	33.3017	260.5	275.182	302.695	122.495	84.5813	81	105.646	246.658	266	25965	1.23779
LP	601.551	296.547	227.783	68.7677	426.85	456.724	501.379	214.59	157.648	153	205	396.551	390	78168	1.31744
LP	473.973	244.761	176.828	67.9412	321.549	339.401	367.561	177.485	129.653	116	166.244	307.729	345	50870	1.33886
LP	707.723	319.453	226.226	93.2309	444.887	491.48	548.731	246.465	199.424	208	313.057	394.666	574	106839	1.55792
LP	250.727	119.541	92.0869	27.4591	174.614	195.9	220.368	86.6083	69.3542	76	90.1388	160.59	208	13180	1.35742
LP	518.693	275.045	218.037	57.0088	370.951	371.295	398.303	187	122.45	93	138.224	380.468	319	57465	1.18313
LP	377.451	195.88	161.447	34.4384	285.797	297.2	315.774	132.076	86.6487	71	96.1509	281.301	337	29698	1.16415
LP	577.14	285.035	209.38	75.6637	380.149	399.385	455.247	205.973	148.385	147	214.311	362.829	399	72567	1.38106
LP	452.001	230.586	168.345	62.2415	307.683	326.006	358.511	166.883	122.299	114	159.862	292.139	328	45024	1.34139
LP	535.373	272.685	218.653	54.037	387.696	412.535	447.652	187.489	128.55	115	155.242	380.132	332	61556	1.22314
LP	661.209	382.577	313.984	68.593	508.532	505.684	545.257	252.66	163.768	117	114.56	546.649	474	98231	1.04919
LP	793.222	421.07	343.083	77.9872	606.172	636.946	701.103	286.44	191.167	174	198.494	594.728	520	145239	1.15527
LP	806.387	470.551	394.657	75.8947	646.31	658.885	724.28	306.79	193.041	145	123.968	682.422	252	164540	1.02381
LP	584.415	264.008	189.011	75	355.338	382.833	412.012	196.229	148.627	137	254.804	329.612	465	63218	1.53949
LP	670.536	387.362	305.949	81.4125	515.772	518.006	553.466	262.488	172.525	131	140.004	530.533	313	110833	1.09666
LP	730.623	379.61	316.204	63.4114	507.307	538.046	603.68	246.84	158.294	128	182.003	548.621	443	109400	1.15566
LP	567.49	296.522	229.637	66.888	408.708	430.847	473.169	207.511	144.589	131	167.726	399.766	293	73851	1.23338
LP	578.024	318.555	247.873	70.6824	416.559	433.97	476.732	217.083	145.499	121	147.648	430.377	244	76826	1.16568
LP	396.187	222.279	179.234	43.0465	301.869	304.074	336.381	149.893	96.933	76	81.9878	314.201	200	36483	1.0974
LP	354.346	195.489	145.279	50.2195	248.365	260.622	286.555	135.624	94.6414	81	102.108	252.24	85	27814	1.21568
LP	472.822	255.705	209.914	45.793	362.817	385.903	424.417	171.094	113.701	101	108.559	364.264	244	52716	1.12556
LP	685.864	377.228	303.819	73.4098	523.719	553.307	596.396	255.265	170.485	142	157.61	528.255	419	116001	1.12705
LP	541.503	291.606	225.078	66.5282	371.712	376.436	407.647	197.517	133.225	103	148.661	392.842	400	62018	1.19655
LP	417.412	247.396	192.481	54.9181	309.963	303.995	319.556	166.979	113.508	85	80.7094	336.703	232	40591	1.07597
LP	588.847	347.679	295.787	51.8941	481.664	487.049	517.488	224.589	140.246	96	73.8241	515.023	246	85270	0.992224
LP	495.558	261.268	206.041	55.2268	361.006	382.027	416.807	179.025	122.147	107	136.62	358.939	333	53236	1.19853
LP	565.701	289.917	228.397	61.5224	422.238	444.531	483.87	205.066	144.059	135	168.297	397.404	403	73997	1.23633
LP	640.588	324.902	262.612	62.2896	492.016	527.644	578.236	230.384	166.087	164	184.043	456.545	473	94493	1.21581
LP	437.138	257.484	203.725	53.7587	322.889	330.324	353.736	171.732	114.127	85	82.7587	354.38	301	45401	1.07026
SJ	597.945	317.09	261.63	55.4617	474.747	498.483	537.249	217.187	146.219	129	142.664	455.281	263	83409	1.13858
SJ	730.565	347.22	269.329	77.8974	522.751	569.899	639.426	257.484	200.025	215	262.179	468.386	482	119107	1.35411
SJ	719.776	358.804	285.806	73	539.913	586.018	653.546	257.484	192.917	203	224.089	495.686	469	125835	1.25855
SJ	661.805	384.606	313.209	71.4003	503.051	513.85	563.929	254.342	164.924	122	115.802	546.004	395	110523	1.05321
SJ	743.318	364.936	278.658	86.2786	540.367	592.422	642.97	271.494	213.771	212	259.555	483.762	515	127748	1.33135
SJ	754.477	385.04	285.955	99.0858	566.615	616.105	679.462	294.376	233.086	239	257.635	496.842	510	144632	1.31716
SJ	731.668	432.561	355.141	77.4209	594.385	605.219	655.681	285.727	183.48	139	114.039	617.629	423	140548	1.02739
SJ	700.261	392.226	309.22	83.006	562.468	586.806	646.224	274.492	188.862	174	162.077	538.184	366	125128	1.12903
SJ	508.254	286.44	219.021	67.424	399.721	420.843	464.762	203.59	143.934	135	127.413	380.841	299	68177	1.15638
SJ	622.772	306.139	236.485	69.6563	455.804	485.1	540.37	225.621	166.373	171	210.877	411.896	398	89459	1.31122
SJ	560.089	300.042	251.018	49.0408	428.822	444.649	498.162	198.245	126.507	111	124.016	436.073	344	71754	1.11623
SJ	875.822	458.214	379.348	78.8733	702.033	736.156	772.975	318.127	216.06	182	214.114	661.708	547	190193	1.14955
SJ	758.808	429.005	304.201	124.808	562.072	595.721	656.99	316.809	235.671	222	230.601	528.206	458	149807	1.24648
SJ	380.867	232.207	198.172	34.0588	313.121	312.234	334.731	149.482	95.7079	65	36.7967	344.073	282	38040	0.961928
SJ	532.483	270.897	235.053	35.8469	427.112	454.525	497.145	181.135	120.416	117	123.167	409.316	263	62347	1.13051
SJ	646.421	328.866	268.734	60.1415	474.507	503.036	562.083	223.439	149.496	143	177.519	468.902	466	88141	1.19805
SJ	824.917	417.455	309.233	108.231	606.078	658.411	739.049	317.907	250.252	266	289.394	535.523	642	168899	1.33633
SJ	580.086	340.037	293.027	47.0106	502.503	501.472	529.522	221.07	134.302	96	72.0069	508.08	356	89665	0.990768
SJ	584.132	302.557	254.191	48.3735	492.062	533.19	568.494	217.754	163.976	159	142.78	441.352	283	83827	1.14969
SJ	830.172	462.65	369.173	93.4773	624.789	651.161	718.669	313.847	207.348	169	177.789	652.384	469	167282	1.10876
SJ	641.829	343.385	292.911	50.4777	522.499	551.094	596.353	229.532	149.215	132	131.469	510.361	350	96062	1.09178
SJ	626.343	376.294	268.067	108.227	487.222	499.589	529.079	274.022	195.29	165	159.028	467.316	365	107338	1.16267
SJ	673.953	425.301	346.591	78.7147	551.841	540.981	576.213	279.807	185.691	131	71.5542	602.399	303	123020	0.970979
SJ	714.295	429.848	365.444	64.405	558.714	544.229	587.664	280.114	189.526	128	75.1532	639.144	309	125574	0.971944
HO	917.491	437.224	338.615	98.6154	675.214	764.907	869.272	332.054	283.704	327	327.951	589.54	458	207809	1.35124
HO	743.665	383.63	286.016	97.6166	561.664	614.599	678.231	290.691	230.489	237	246.018	497.646	454	146055	1.2974
HO	789.847	395.032	307.617	87.4185	604.401	651.153	733.164	295.736	228.123	249	257.62	532.227	467	151251	1.28501
HO	868.968	425.47	334.498	90.9725	653.22	697.5	788.767	316.901	237.901	261	289.012	579.956	476	180586	1.29875
HO	800.261	368.376	285.16	83.2166	554.806	614.003	690.655	274.554	220.477	242	307.631	492.631	433	145420	1.40732
HO	868.617	432.9	322.913	109.986	665.038	727.734	821.774	342.654	282.561	315	307.293	561.324	560	198416	1.34191
HO	832.658	414.946	310.937	104.01	623.161	672.947	765	319.658	251.412	279	291.234	541.425	454	174769	1.33454
HO	888.195	455.474	353.001	102.474	686.619	741.238	812.006	337.818	258.801	262	275.182	613.013	423	204553	1.25761
HO	783.564	381.379	297.893	83.4865	581.124	653.395	724.007	283.219	232.545	250	265.445	518.12	442	147995	1.31081
HO	843.203	422.428	300.108	122.319	581.372	628.318	715.073	321.1	249.064	263	318.699	524.505	476	170350	1.39624
HO	806.643	369.32	276.089	93.2309	565.532	630.67	710.031	291.359	247.008	276	327.703	478.94	468	148536	1.45986
HO	798.423	420.84	325.4	95.4411	610.084	650.942	702.043	303.002	221.93	206	233.317	565.106	458	158385	1.22552
HO	804.618	394.406	304.271	90.1388	583.592	633.422	712.708	290.222	222.434	239	277.359	527.259	441	154424	1.32349
HO	836.682	402.244	308.196	94.0479	602.03	667.495	751.283	302.729	242.986	267	302.379	534.303	479	166396	1.35763
HO	897.635	434.416	328.6	105.816	622.896	676.617	759.011	318.955	243.43	254	327.739	569.896	458	190083	1.36616
HO	842.205	450.515	326.804	123.713	629.099	669.308	739.797	339.401	256.813	254	275.187	567.018	453	187096	1.28848
HO	883.218	458.416	350.715	107.703	666.217	713.507	795.629	336.725	251.008	257	276.284	606.934	455	188267	1.26155
HO	799.556	364.671	278.065	86.6083	559.06	636.007	708.978	282.137	246.678	271	319.681	479.877	467	147365	1.44392
HO	876.422	407.158	296.705	110.454	581.107	639.165	703.022	310.221	249.359	253	361.889	514.533	460	177083	1.47734
HO	852.955	390.006	307.631	82.3772	580.514	634.619	746.126	280.508	212.85	256	318.987	533.968	462	158488	1.38527
HO	907.067	491.798	381.159	110.639	696.245	737.995	804.453	349.085	247.491	229	246.333	660.734	451	212372	1.19037
HO	872.757	385.188	296.865	88.3233	602.876	699.798	813.978	297.956	271.089	333	355.688	517.07	448	177197	1.46415
HO	810.561	376.591	286.566	90.0278	558.872	629.064	735.383	282.931	234.03	282	313.465	497.097	528	152311	1.41486
HO	864.757	418.384	304.644	113.741	584.522	648.472	736.179	313.643	251.114	270	334.858	529.899	462	181129	1.41645
HO	839.917	405.268	314	91.2688	608.173	674.928	780.126	300.656	240.616	282	295.975	543.943	455	165205	1.33795
HO	861.934	441.943	325.48	116.469	639.676	690.103	761.232	336.305	262.155	265	295.083	566.851	423	192814	1.3199
HO	892.357	491.203	375.096	116.108	672.967	696.4	775.645	346.619	239.727	220	241.139	651.218	451	206712	1.1882
HO	860.956	437.416	318.987	118.431	629.232	682.402	754.706	335.336	264.462	270	306.493	554.463	469	184672	1.34755
HO	848.826	442.018	322.616	119.403	614.164	661.43	733.87	329.073	249.954	249	287.406	561.421	504	178273	1.31168
HO	887.798	449.307	321.174	128.141	639.332	705.671	799.285	348.726	285.792	311	330.324	557.474	492	198951	1.3822
HO	884.616	462.65	357.841	104.809	634.263	669.648	736.006	322.064	223.681	202	263.822	620.794	439	185014	1.23549
HO	803.05	400.824	294.007	106.827	591.422	647.207	712.664	312.592	253.852	262	292.418	510.633	489	153881	1.36559
HO	842.427	389.817	304.015	85.8021	614.164	708.387	798.862	300.588	270.185	312	316.218	526.211	500	164881	1.38826
HO	843.868	418.17	346.625	71.5612	648.779	685.216	746.408	293.993	205.205	199	243.378	600.491	445	167258	1.21885
HO	226.4	113.6	84.4038	29.2062	167.335	182.915	201.189	87	69.3542	71	78.6003	147.801	136	12053	1.33721
HO	268.127	146.864	110.752	36.1248	208.216	218.323	235.866	107.564	77.6981	72	75.9276	192.2	174	17741	1.21514
TL	866.601	437.508	344.723	92.7847	656.251	736.424	811.804	317.844	253.902	266	268.062	598.54	441	191796	1.25586
TL	907.755	434.67	320.039	114.634	638.168	712.178	801.888	335.912	280.318	307	353.454	554.301	558	198405	1.42039
TL	825.679	419.357	348.076	71.2811	675.948	722.114	777.03	303.961	223.652	219	220.495	605.184	461	175474	1.18339
TL	825.791	404.155	334.32	69.8355	602.379	654.622	723.028	275.073	192.588	191	243.502	582.289	399	147251	1.23049
TL	911.968	467.081	357.795	109.289	698.508	749.235	817.538	349.807	266.43	265	291.508	620.46	513	214710	1.27376
TL	899.344	437.477	354.261	83.2166	685.61	732.077	798.852	318.46	235.816	237	284.621	614.724	484	187712	1.26896
TL	896.217	434.949	325.656	109.293	619.564	677.159	765.828	321.076	247.679	263	329.803	566.414	486	184995	1.37281
TL	811.333	383.256	290.172	93.086	571.136	635.61	716.955	289.928	237.255	262	307.197	504.136	510	154118	1.39604
TL	900.176	444.11	337.036	107.075	655.881	710.933	797.793	332.778	257.303	274	315.406	584.77	514	194142	1.33475
TL	781.038	409.386	314.197	95.1893	592.862	635.272	703.02	298.987	221.4	221	236.502	544.537	408	154695	1.24324
TL	796.418	371.442	289.607	81.8352	595.585	658.923	736.253	289.969	243.68	272	293.212	503.207	429	149013	1.37165
TL	812.632	394.008	275.045	118.962	530.25	582.952	669.633	301.161	241.76	261	336.763	475.871	371	157468	1.48111
TL	895.237	466.177	358.353	107.824	645.589	703.295	790.203	329.633	241.133	243	274.235	621.003	423	195339	1.24974
TL	820.973	451.048	332.2	118.849	606.618	649.114	715.162	326.585	240.483	227	246.108	574.867	419	172221	1.23818
TL	839.222	362.592	290.172	72.4224	569.565	632.576	720.035	268.487	216.707	251	333.756	505.466	482	142155	1.44115
TL	937.107	480.402	369.385	111.018	673.05	736.587	801.124	340.414	252.96	239	295.954	641.153	459	206904	1.26629
TL	827.957	433.808	360.573	73.2393	692.943	737.066	793.461	310.64	224.27	217	201.375	626.582	468	181899	1.14648
TL	823.487	385.249	321.179	64.0703	640.785	697.346	766.933	285.843	225.08	243	264.881	558.605	463	160706	1.27912
TL	942.246	430.308	331.187	99.1262	661.166	733.848	831.493	327.965	269.676	306	366.677	575.569	478	202387	1.42113
TL	867	422.765	318.06	104.709	621.264	680.847	764.336	317.844	251.557	270	314.059	552.941	408	184095	1.36033
TL	824.564	382.744	295.655	87.0919	599.55	655.001	725.069	295.655	239.771	257	310.633	513.931	459	158620	1.39202
TL	927.697	463.609	365.604	98.0051	660.613	684.327	745.066	324.238	219.738	195	292.659	635.039	445	191613	1.26704
TL	883.19	472.239	340.63	131.609	631.962	668.868	731.456	347.052	255.988	239	291.872	591.319	429	202057	1.29483
TL	853.035	420.174	282.974	137.201	555.023	604.881	656.101	329.014	264.464	254	363.235	489.8	438	173976	1.5096
TL	902.045	448.529	361.166	87.367	700.589	766.316	842.77	328.123	254.468	267	274.885	627.159	489	199494	1.24782
TL	930.39	445.217	351.063	94.1541	679.965	749.771	832.793	327.245	257.878	276	321.048	609.341	475	202962	1.32335
TL	805.855	413.019	321.014	92.0054	640.106	700.441	763.974	313.268	251.289	258	248.214	557.641	491	171454	1.25396
TL	866.231	458.661	343.227	115.434	669.795	714.566	769.237	345.407	260.714	248	268.287	597.945	460	194388	1.25633
TL	870.242	423.019	296.81	126.21	601.861	674.036	775.095	335.966	285.82	323	356.013	514.23	529	191898	1.46748
TL	891.004	447.715	314.836	132.88	603.964	647.445	727.836	339.69	261.335	265	343.424	547.58	508	193629	1.41154
TL	907.64	473.753	388.753	85	680.921	753.481	832.409	319.733	227.167	222	233.977	673.665	387	191265	1.16867
TL	807.429	356.216	304.015	52.2015	611.003	677.977	740.554	264.552	219.495	240	279.609	527.82	479	140239	1.32624
TL	860.93	461.85	359.124	102.728	677.814	705.762	774.195	334.642	234.182	220	230.495	630.435	440	188780	1.1873
TL	923.702	419.952	321.479	98.4733	634.757	711.003	824.087	317.317	263.154	313	365.876	557.826	525	193657	1.43631
TL	834.399	433.549	320.656	112.894	629.667	671.611	719.774	329.735	251.589	237	277.395	557.004	475	182924	1.2993
TL	916.259	462.411	353.504	108.908	683.615	739.96	829.4	344.328	265.424	281	304.631	611.629	459	205321	1.29782
TL	881.608	414.005	315.601	98.4073	624.712	692.324	781.01	313.984	255.525	283	332.605	549.004	532	182790	1.39286
BL	747.102	383.407	297.968	85.44	530.396	568.079	634.218	267.599	188.809	182	230.552	516.551	400	125639	1.25453
BL	645.174	323.285	248.073	75.213	452.479	481.269	525.831	230.217	164.295	153	215.058	430.116	375	89864	1.2999
BL	510.358	266.957	222.913	44.0454	417.268	443.054	479.66	186.357	130.648	124	122.788	387.569	328	61564	1.1421
BL	556.435	261.015	217.187	43.8292	429.791	468.018	517.722	192.52	149.121	164	178.922	377.514	316	66123	1.27796
BL	600.484	283.621	217.138	66.4831	420.862	460.679	522.245	210.44	164.757	182	222.794	377.69	415	77784	1.37853
BL	621.426	332.809	262.376	70.4344	435.784	471.365	529.469	224.076	152.161	138	167.108	454.318	391	87310	1.18491
BL	611.83	332.746	268.337	64.4127	463.768	483.625	529.623	224.611	149.566	127	147.139	464.691	280	86742	1.14226
BL	531.392	272.154	217.083	55.0727	412.317	439.602	485.644	196.42	142.611	145	154.434	376.958	259	65703	1.22429
BL	393.859	187.771	136.459	51.3128	270	302.804	345.475	144.451	120.15	134	156.16	237.699	330	38797	1.43901
BL	609.506	303.556	237.186	66.3702	454.216	502.355	561.73	222.182	173.557	186	196.881	412.626	313	84356	1.28299
BL	635.517	300.102	229.889	70.214	454.542	495.323	558.428	227.431	180.006	197	237.034	398.483	279	90322	1.38422
BL	567.849	258.312	200.062	58.258	385.168	432.723	481.486	190.318	155.081	167	219.893	347.955	354	66619	1.41778
BL	604.401	326.386	242.572	83.8153	445.018	462.29	514.437	235.274	166.868	156	182.497	421.905	201	88014	1.24307
BL	202.425	89.8109	72.0069	17.8045	137.568	148.946	164.21	64.5368	48.3011	49	76.2168	126.21	124	8117	1.39237
BL	236.381	108.977	87.046	21.9317	167.72	184.805	213.776	79.8123	62.5859	74	85.6329	150.748	174	12447	1.35887
BL	424.223	196.817	152.411	44.4072	296.84	329.152	378.336	146	115.953	134	158.003	266.222	251	40718	1.38233
BL	424.332	193.66	149.459	44.2041	294.151	325.788	367.142	145.437	117.835	131	164.454	259.879	333	39797	1.41756
BL	485.077	214.96	173.243	41.7253	352.507	397.575	445.702	164.757	142.688	164	183.142	301.935	344	50242	1.39735
BL	592.115	268.405	211.102	57.3149	387.732	430.68	489.401	189.275	143.178	156	223.808	368.307	394	72686	1.39643
BB	609.199	336.788	258.961	77.8267	447.903	456.365	498.462	232.813	156.525	128	157.003	452.197	282	88706	1.17058
BB	599.159	300.421	233.848	66.5733	451.221	491.232	536.773	221.206	170.309	171	192.51	406.65	324	86173	1.27871
BB	640.515	339.483	270.52	68.9638	500.274	519.709	560.63	240.01	164.073	146	169.307	471.208	318	101521	1.17958
BB	465.821	242.607	187.003	55.6058	327.983	345.731	375.353	168.964	117.388	102	142.004	323.818	283	48015	1.24851
BB	438.945	233.624	180.094	53.535	338.529	357.472	396.699	169.189	121.659	121	126.246	312.7	233	47129	1.2185
BB	435.299	238.076	185.521	52.5547	328.075	337.516	365.52	164.842	110.91	94	113.653	321.646	157	46860	1.17205
BB	401.696	223.652	173.046	50.6063	305.164	313.177	336.719	155.322	104.738	87	101.828	299.868	248	41666	1.15936
BB	497.154	284.693	214.308	70.3847	386.419	400.78	427.258	202.141	140.982	119	124.615	372.539	191	65771	1.15742
BB	655.824	312.616	246.814	65.8027	458.52	487.912	548.471	222.8	158.937	163	227.407	428.417	389	94675	1.32739
BB	521.943	253.539	202.549	50.9902	392.189	419.019	475.202	185.397	137.786	153	170.66	351.283	348	61822	1.2869
BB	408.717	233.791	185.324	48.4665	327.22	332.244	356.507	160.44	106.104	86	85.235	323.483	153	42214	1.09721
BB	550.404	305.601	242.8	62.8013	423.851	447.236	490.251	208.543	141.421	125	129.201	421.203	332	77043	1.13317
BB	503.707	267.06	199.06	68	386.788	416.482	458.394	200.808	154.201	155	158.354	345.353	236	64194	1.26481
BB	599.391	363.407	288.461	74.9466	452.637	454.612	487.923	241.124	162.595	118	98.27	501.121	310	94741	1.03678
BB	680.8	340.801	275	65.8027	526.422	567.966	631.869	246.658	184.253	195	205	475.8	408	110976	1.23814
BB	552.784	281.519	217.449	64.0703	395.339	421.171	464.278	198.879	142.636	135	176.4	376.384	311	69170	1.27316
BB	480.13	239.006	188.09	50.9313	381.203	417.484	457.349	183.674	149.643	158	154.858	325.272	338	56585	1.27543
BB	590.404	315.601	250.601	65	452.966	479.885	525.229	220.538	153.052	142	156.4	434.005	356	83531	1.1788
BB	578.07	314	249.353	64.6607	428.66	459.848	505.475	213.441	146.103	129	146.185	431.885	313	79699	1.15701
BB	576.642	317.473	249.209	68.2642	449.721	469.81	509.828	221.653	152.794	136	144.586	432.057	304	84753	1.15732
BB	695.714	367.764	289.872	77.8974	526.917	558.323	618.742	257.707	181.019	174	193.992	501.722	347	117151	1.19951
BB	518.811	278.227	237.767	40.4599	410.946	431.028	478.268	183.172	115.974	105	105.759	413.052	334	63734	1.08888
BB	714.938	384.756	320.258	64.4981	551.248	570.969	633.967	255.163	163.453	140	158.146	556.793	356	116467	1.11361
BB	548.205	287.406	240.204	47.2017	439.451	457.5	502.872	197.274	130.874	123	130.801	417.404	327	70063	1.13908
BB	684.553	392.449	304.631	87.818	515.911	511.846	552.953	267.088	178.084	137	155.913	528.64	342	115202	1.12222
BB	452.763	226.55	184.878	41.6773	362.03	386.628	421.726	165.415	122.299	125	131.548	321.218	235	48725	1.2201
BB	616.601	323.002	260.204	62.8013	478.339	498.648	541.133	226.226	153.675	140	163.6	453.001	369	87017	1.18191
BB	680.172	383.308	313.338	69.9714	546.601	551.617	592.625	257.899	165.342	129	134.97	545.202	347	113577	1.08299
TA	513.697	260.05	210.376	49.679	413.832	441.888	481.565	192.816	145.527	147	149.164	364.534	397	67419	1.21951
TA	378.636	193.215	144.031	49.2037	278.16	300.98	332.024	142.127	108.046	108	123.6	255.049	223	35472	1.29336
TA	467.384	250.689	185.321	65.3682	340.472	358.95	397.005	180.768	130.908	123	144.627	322.758	228	53868	1.2563
TA	403.298	211.294	164.283	47.0106	300.806	318.939	349.464	149.693	105.119	99	117.273	286.024	165	38766	1.22339
TA	413.818	215.102	166.832	48.2701	309.705	327.951	358.169	153.264	109.293	102	123.434	290.388	266	41298	1.23506
TA	355.445	160.312	124.844	35.4683	247.697	274.767	303.356	120.95	98.732	106	139.054	216.391	271	27703	1.42428
TA	448.171	214.553	163.453	51.1077	318.904	350.964	391.318	159.806	127.632	135	164.83	283.341	236	45461	1.36991
TA	443.091	239.27	174.828	64.4438	334.462	353.418	382.413	178.911	132.883	125	139.445	303.646	299	50412	1.26474
TA	348.776	185.4	138.539	46.8615	252.389	267.793	297.634	133.843	96.6075	92	108.706	240.071	222	29196	1.25981
TA	310.105	163.371	127.534	35.8469	242.825	260.5	282.455	117.618	86.3134	83	87.2353	222.874	129	23591	1.20606
TA	373.655	201.122	151.476	49.6488	289.111	304.764	330.208	148.189	108.931	101	109.289	264.367	307	34633	1.2284
TA	364.088	183.439	147.635	35.805	292.072	311.854	336.786	136	102.591	102	107.648	256.445	296	32883	1.22885
TA	324.852	159.928	131.503	28.4253	259.326	278.469	303.714	117.388	87.6641	90	94.4934	230.361	205	25578	1.22353
TA	334.426	166.817	125.419	41.4005	240.52	259.048	286.63	123.976	93.8616	95	116.211	218.215	265	26232	1.33196
TA	522.901	278.776	218.634	60.1415	432.931	456.203	488.567	209.48	156.32	149	143.628	379.273	383	73480	1.19533
TA	320.315	165.858	124.631	41.2311	241.282	257.303	279.294	123.24	90.9175	87	100.265	220.057	199	25153	1.26671
TA	363.034	187.211	136.883	50.3289	265.217	284.345	310.85	140.716	106.888	105	124.74	238.298	237	32711	1.32121
TA	442.8	220.601	177.003	43.6005	359.189	385.607	422.711	168.609	131.381	138	133.6	309.201	354	48184	1.24484
TA	612.487	293.518	224.207	69.3109	435.178	473.44	523.496	218.344	169.189	175	223.486	389.001	424	85676	1.3643
TA	549.422	254.558	210.718	43.8406	420.954	460.245	503.956	189.834	152.237	163	183.848	365.575	389	69709	1.30318
SM	898.161	442.354	366.612	75.743	701.616	747.331	820.245	315.484	227.106	232	261.138	637.024	607	180777	1.22097
SM	404.109	225.375	172.54	52.8394	310.876	325.088	349.567	158.644	110.136	95	101.213	302.899	350	40231	1.16065
SM	1215.72	659.748	515.481	144.267	972.291	1026.94	1110.52	477.125	343.023	322	322.665	893.059	649	380635	1.17938
SM	442.884	220.737	173.876	46.8615	343.21	364.139	406.587	165.052	123.976	133	141.227	301.657	339	47749	1.27273
SM	356.931	183.448	150.894	32.5576	280.029	299.982	325.801	128.144	90.7855	87	94.1754	262.757	238	29905	1.18024
SM	415.865	200.863	154.897	45.9674	307.143	332.266	377.631	152.118	118.296	132	145.691	270.174	288	40540	1.33644
SM	507.506	280.957	224.878	56.0803	399.212	415.008	435.911	193.879	129.495	104	117.175	390.333	189	60271	1.1292
SM	703.338	349.185	268.062	81.1234	518.773	559.457	629.337	258.884	197.474	211	238.046	465.292	357	113453	1.3097
SM	725.385	423.723	336.305	87.4185	583.788	603.371	649.139	288.189	192.094	157	141.241	584.145	422	137557	1.07745
SM	700.683	386.435	287.418	99.0202	531.3	550.652	591.108	280.834	198.842	175	201.022	499.661	429	125206	1.21792
SM	488.615	250.32	185.267	65.0538	355.711	377.26	408.95	186.271	138.708	130	165.463	323.155	344	54345	1.31234
SM	879.562	503.796	379.273	124.523	674.436	689.413	740.547	355.878	244.264	205	220.78	658.781	645	207727	1.15722
SM	677.322	343.945	260.461	83.4865	499.148	530.632	583.212	254.719	188.905	186	226.491	450.831	499	110717	1.30027
SM	684.185	395.596	310.105	85.4927	560.808	576.784	623.097	278.002	188.045	163	147.231	536.954	285	120054	1.10402
SM	729.792	421.343	327.866	93.4773	585.772	601.056	652.737	293.298	198.648	170	159.762	570.032	601	136869	1.10916
SM	459.315	262.589	207.019	55.5698	372.082	380.276	410.202	182.025	122.801	103	99.4786	359.836	231	52681	1.10677
SM	425.716	199.424	151.327	48.1041	298.766	320.849	358.804	151.208	116.09	124	161.941	263.775	305	40544	1.40238
SM	440.696	217.849	164.027	53.8238	327.3	355.692	392.103	166.412	131.746	137	154.842	285.855	358	47055	1.33793
SM	462.408	216.363	170.038	46.3249	343.21	377.18	417.043	166.235	136.059	147	167.815	294.593	389	52557	1.36038
SM	532.745	292.91	226.433	66.4831	418.475	433.518	468.702	209.476	144.779	129	137.244	395.501	364	71860	1.17075
SM	731.17	419.719	278.21	141.51	525.077	550.114	603.288	321.076	242.143	223	239.585	491.586	261	146803	1.29574
SM	538.659	265.452	216.363	49.0918	413.592	441.322	481.353	191.207	139.086	139	164.21	374.449	293	65072	1.24816
SM	357.419	197.773	149.111	48.6621	278.002	289	311.174	142.042	100.846	89	95.5249	261.895	62	31751	1.18815
SM	608.392	352.695	279.034	73.6614	501.124	501.953	529.918	244.659	160.86	129	123.24	485.153	454	96464	1.08756
SM	362.664	185.235	137.437	47.8017	276.342	301.629	328.293	144.139	116.966	118	124.631	238.034	286	33151	1.32316
UG	563.341	264.259	198.829	65.437	395.607	434.412	485.378	202.951	163.414	175	217.249	346.092	348	71321	1.41507
UG	623.01	324.692	211.549	113.146	423.331	455.467	500.09	259.046	207.171	202	254.49	368.521	285	100410	1.46428
UG	749.91	386.663	310.177	76.4853	531.648	557.453	622.8	260.716	173.243	154	211.021	538.889	501	123832	1.20655
UG	699.872	325.518	242.033	83.4865	457.617	489.866	531.673	240.42	180.228	170	280.243	419.63	475	103514	1.44609
UG	602.656	325.38	261.725	63.6553	489.915	510.048	553.014	230.517	158.902	148	147.828	454.829	415	94171	1.14874
UG	623.963	295.657	226.773	68.884	452	488.938	559.923	225.056	176.709	202	230.358	393.605	289	89117	1.37317
UG	698.516	381.756	308.701	73.0616	517.943	531.865	585.867	254.002	165.469	132	162.41	536.106	361	112521	1.12821
UG	853.961	414.085	335.316	78.7718	602.224	664.959	740.625	284.185	207.039	212	272.635	581.326	473	154557	1.27195
UG	661.43	324.23	274.142	50.0899	498.386	528.337	590.14	220.64	147.828	149	184.7	476.731	297	94015	1.20288
UG	764.391	379.012	283.551	95.462	555.133	609.026	676.184	286.435	226.815	237	270.118	494.272	543	142908	1.34248
UG	594.557	292.358	241.133	51.225	441.784	469.038	523.917	202.425	140.064	141	175.696	418.862	373	78662	1.23132
UG	859.884	395.289	316.796	78.492	617.688	673.771	746.783	290.327	225.078	240	309.026	550.858	614	157781	1.35321
UG	726.006	350.91	291.741	59.1693	533.526	567.303	622.676	241.267	165.097	160	219.185	506.822	366	109346	1.24102
UG	846.005	451.203	360.601	90.6035	607.949	624.789	686.138	302.769	198.595	161	220.601	625.404	510	159237	1.17255
UG	739.747	346.37	267.599	78.7718	526.118	574.275	638.048	260.279	205.643	218	275.659	464.088	355	123514	1.38236
UG	609.848	283.016	241.979	41.0366	475.329	522.269	569.127	205.38	161.994	173	190.318	419.53	417	82021	1.26086
UG	696.914	367.463	260.86	106.607	499.168	529.991	590.642	277.714	211.367	210	245.051	451.864	408	120720	1.33841
UG	710.744	332.388	255.314	77.0779	486.148	526.423	574.421	243.446	184.024	181	267.32	443.424	494	107819	1.39017
UG	730.988	407.118	319.883	87.2353	535.157	543.865	589.082	275.523	183.109	142	176.284	554.707	310	121841	1.14345
UG	812.813	409.606	323.804	85.8021	614.733	655.168	721.879	295.513	215.745	216	250.204	562.609	484	150796	1.25174
UG	711.945	393.005	328.927	64.0781	525.8	550.383	607.166	254.951	161.409	120	138.398	573.55	279	112987	1.0775
UG	803.299	386.462	316.937	69.527	586.147	634.547	704.12	270.187	194.095	199	252.4	550.898	525	139911	1.26417
UG	819.396	369.195	311.014	58.1808	610.966	665.98	742.431	269.236	208.888	234	279.251	540.145	393	142079	1.31491
VR	715.594	348.637	274.495	74.1472	544.523	603.397	675.418	262.435	214.615	237	238.558	477.037	427.5	137614	1.28537
VR	561.15	288.422	215.023	73.4101	419.912	457.79	505.127	216.409	169.267	172.5	184.809	376.348	338.5	90763.5	1.29538
VR	628.616	322.86	246.469	76.3934	472.436	505.051	565.084	238.252	179.516	186	201.123	427.493	347.5	102560	1.27065
VR	636.133	318.382	249.391	68.9916	477.013	508.219	569.116	233.297	171.51	180	203.143	432.99	320.5	109676	1.26107
VR	607.039	291.739	225.996	65.7433	432.255	470.977	524.412	213.909	164.885	172	215.533	391.509	349.5	93359	1.32119
VR	612.031	296.606	223.879	72.7273	456.368	501.251	562.565	231.802	190.647	210.5	223.173	388.858	415.5	113060	1.3831
VR	640.415	314.749	237.195	77.5587	471.033	511.955	578.159	239.732	189.522	207	228.032	412.383	345	110115	1.35223
VR	665.643	347.372	263.915	83.4591	510.54	547.328	597.21	258.364	195.842	193.5	207.314	458.33	361	127482	1.26117
VR	566.17	283.389	218.216	65.174	416.756	460.594	510.82	208.531	164.576	171	187.075	379.095	332	88595.5	1.28531
VR	576.654	292.899	213.821	79.0831	412.099	444.409	498.764	219.359	167.689	173	202.967	373.689	302.5	96970.5	1.30115
VR	590.149	285.221	213.782	71.4398	427.321	467.717	520.119	219.774	177.97	188.5	218.496	371.654	387.5	91584.5	1.34413
VR	581.256	302.139	236.517	65.6231	451.078	481.398	519.415	219.501	162.261	154	170.482	410.776	377	95634	1.22718
VR	564.735	277.167	217.887	59.2821	421.459	455.946	508.211	203.805	155.049	164.5	185.926	378.81	323	90001	1.27351
VR	585.554	284.53	216.808	67.7242	421.275	463.271	518.957	213.353	168.424	181	209.295	376.259	372	96314	1.34479
VR	710.268	356.596	273.617	82.9787	527.914	566.41	623.789	264.217	199.875	201.5	235.684	474.584	420.5	131782	1.28075
VR	581.26	308.187	225.718	82.4722	435.19	463.306	509.546	231.32	173.865	170.5	187.726	393.537	326	106124	1.27759
VR	623.126	322.813	243.799	79.0161	465.717	498.926	553.24	238.721	178.948	181	200.512	422.616	346	110489	1.29138
VR	621.178	292.636	227.534	65.1044	459.125	510.807	565.845	225.373	189.03	204.5	226.641	394.539	410.5	97774.5	1.34438
VR	744.455	350.338	260.456	89.8823	508.142	556.302	613.259	264.282	209.274	214	292.688	451.767	442	131380	1.42082
VR	701.189	322.282	259.175	63.1089	500.734	547.432	625.041	235.171	182.543	209.5	251.418	449.772	425.5	114098	1.34422
VR	902.614	467.076	373.885	93.191	698.93	742.663	812.349	332.284	237.299	230.5	253.736	648.879	529	196574	1.20567
VR	638.433	305.282	234.703	70.5813	456.876	512.443	581.772	228.3	190.612	214	228.45	409.984	399	108714	1.3124
VR	1013.14	518.17	401.024	117.147	765.581	828.001	922.95	380.028	288.527	302	318.065	695.078	588.5	266473	1.29712
VR	653.82	319.561	239.26	80.3012	463.866	506.305	571.383	239.347	187.545	201.5	238.042	415.778	400.5	114439	1.34459
VR	598.424	294.358	232.447	61.9132	444.101	487.455	552.963	214.4	165.701	184.5	195.075	403.35	346.5	97555	1.25909
VR	638.9	321.403	240.188	81.2181	473.41	511.185	569.431	244.212	190.225	198.5	220.387	418.512	355.5	116677	1.32817
VR	699.931	386.08	299.987	86.094	536.09	555.704	605.778	270.249	184.611	162	179.157	520.776	320	133492	1.1587
VR	782.147	393.301	293.525	99.7774	574.002	620.93	692.021	297.11	230.968	240.5	272.27	509.878	413	149062	1.32862
VR	787.106	432.87	329.46	103.411	598.976	632.4	691.504	308.631	221.024	203	214.323	572.783	463	157915	1.19456
VR	794.241	417.871	304.296	113.58	585.316	628.162	695.197	314.78	242.317	243	265.673	528.567	460.5	162078	1.30006
AL	792.106	390.768	298.704	92.0668	604.781	665.566	748.596	302.545	248.588	276	272.925	519.181	493.75	168015	1.31364
AL	696.904	351.684	262.98	88.7099	521.537	565.368	635.064	268.033	210.34	225.75	238.021	458.886	396.25	132766	1.31496
AL	758.405	389.167	299.735	89.4339	579.527	623.145	688.545	288.035	219.158	224	238.153	520.253	385.25	153556	1.26413
AL	709.848	349.881	273.642	76.2391	529.068	580.807	646.561	258.258	202.027	215	234.294	475.555	381.25	128836	1.28594
AL	725.121	357.083	263.052	94.0313	506.814	549.648	619.743	267.505	206.975	217.5	267.116	458.007	412.75	131854	1.35872
AL	709.337	332.963	249.984	82.9791	510.95	565.96	636.298	261.581	218.827	243.25	275.438	433.899	441.75	130798	1.42148
AL	719.419	367.795	281.298	86.4999	540.558	581.449	640.101	271.367	205.726	206.5	230.675	488.745	401.5	134250	1.28887
AL	735.131	370.889	284.093	86.7989	547.066	590.375	654.959	274.293	209.138	216.25	242.336	492.794	401	140953	1.29233
AL	701.426	342.817	263.206	79.6109	509.393	564.044	631.052	255.63	203.781	219	244.727	456.699	405.5	127496	1.32147
AL	737.144	363.657	271.211	92.4495	517.498	560.513	628.887	269.157	205.559	213.5	265.353	471.793	380.25	143527	1.33366
AL	716.177	367.868	270.293	97.5766	528.21	568.512	629.958	279.587	217.391	221.25	246.841	469.336	420.25	139340	1.3163
AL	732.237	380.278	293.616	86.6632	558.647	597.452	657.522	278.113	206.634	205.5	223.383	508.855	416	141950	1.24437
AL	682.146	320.919	247.976	72.9452	490.26	545.976	608.595	242.971	200.864	217.75	252.804	429.343	395	118683	1.35872
AL	730.988	345.844	256.757	89.0889	501.191	551.218	610.989	261.787	208.891	217	285.592	445.396	416	136698	1.41107
AL	781.612	373.301	290.624	82.6779	554.214	600.514	684.957	272.363	206.362	228.75	277.336	504.276	441.25	145135	1.33301
AL	744.163	399.992	303.438	96.5556	565.718	600.65	656.999	290.202	210.678	199.75	217.03	527.136	388.5	159248	1.23398
AL	747.942	354.001	270.332	83.6697	534.297	599.362	683.609	268.339	225.018	257	278.1	469.843	397	143843	1.37777
AL	715.87	334.614	257.05	77.5661	508.998	569.936	650.614	254.152	211.53	243.25	270.053	445.818	469.25	125043	1.37962
AL	804.606	384.361	282.55	101.812	546.332	602.387	674.719	288.963	230.194	242	313.773	490.833	452	156254	1.41863
AL	770.553	363.775	286.587	77.1889	554.453	611.18	702.583	267.914	211.58	245.75	273.696	496.857	440.25	139652	1.34109
AL	882.274	454.51	349.682	104.83	669.303	716.383	786.79	334.295	249.727	247.75	274.409	607.865	476	194694	1.26279
AL	765.395	398.242	304.899	93.3445	564.922	604.421	678.709	287.46	215.17	217	234.795	530.601	425	157713	1.2503
AL	937.049	477.793	360.006	117.789	697.407	755.202	838.828	357.682	276.494	286	312.279	624.77	528.75	225572	1.32233
AL	751.323	380.789	280.938	99.8519	539.015	583.867	652.627	284.21	218.749	225.25	262.724	488.599	452.25	146356	1.32813
AL	743.111	371.832	276.811	95.0269	541.716	596.563	676.124	281.563	225.746	247.75	262.7	480.412	419.25	148253	1.32064
AL	761.758	392.027	299.014	93.0137	553.836	590.417	652.719	283.138	206.953	200.25	242.105	519.653	397.25	150846	1.28183
AL	751.491	393.452	296.997	96.4605	563.756	601.456	659.221	291.421	219.232	212	235.787	515.704	404.5	143686	1.26214
AL	812.287	391.559	298.77	92.7897	594.083	664.658	745.442	298.849	250.577	276.25	294.244	518.044	456.5	156972	1.35844
AL	815.487	425.52	338.043	87.4859	623.877	658.808	718.956	301.312	213.114	201	228.851	586.637	454	162586	1.20671
AL	510.32	265.736	194.35	71.3933	376.325	405.539	448.193	200.89	155.835	157	172.137	338.184	298.25	87065.8	1.31864
TB	776.45	379.876	305.201	74.6791	596.887	651.375	723.694	280.118	218.779	235.333	246.084	530.366	487.333	152002	1.26391
TB	508.803	267.407	200.862	66.5532	383.567	413.556	453.274	197.154	149.557	146.667	156.944	351.865	342.333	73919.3	1.25047
TB	824.318	435.156	336.14	99.0179	639.054	679.013	746.896	317.876	234.018	231.333	241.637	582.682	448	195251	1.24023
TB	571.716	285.834	224.219	61.6149	432.412	460.192	514.939	210.548	155.665	164.333	182.504	389.213	326.667	89033.7	1.26496
TB	523.67	255.642	200.962	54.6814	381.513	413.979	458.208	185.321	140.185	143.667	175.08	348.592	312.333	72207.7	1.27421
TB	546.642	264.692	200.885	63.8073	406.626	444.923	500.92	205.241	166.53	184.333	197.346	349.296	373	88886.3	1.36754
TB	596.112	303.485	233.089	70.3992	447.092	479.64	530.743	224.448	169.513	172.667	191.08	405.033	293	93500.3	1.27789
TB	678.208	347.976	265.297	82.6805	513.284	551.371	607.919	258.538	196.386	199.333	217.558	460.651	359.667	122806	1.27735
TB	619.242	330.167	257.579	72.5889	472.433	508.186	556.927	235.084	173.749	166.333	171.797	447.445	362	104916	1.21602
TB	617.997	324.078	238.353	85.7288	451.833	479.823	529.546	239.851	178.073	173.667	202.319	415.68	344.667	106382	1.27341
TB	556.304	273.587	204.277	69.3112	403.451	437.565	483.063	208.606	164.883	169	200.818	355.487	373	79171.3	1.33353
TB	680.691	369.358	284.102	85.2564	525.531	550.736	593.126	264.96	189.595	171	187.248	493.444	466.333	132998	1.20386
TB	602.264	299.426	232.078	67.3502	447.356	480.841	533.211	220.777	166.334	171.667	199.448	402.817	381.667	96906.3	1.28243
TB	618.431	321.552	247.907	73.647	467.786	501.109	553.67	234.902	174.964	175	188.607	429.824	343	104227	1.26454
TB	716.776	378.178	291.7	86.4782	547.2	577.958	633.438	273.911	199.466	191	210.377	506.4	480.667	133477	1.22355
TB	540.612	292.988	219.485	73.5047	414.154	435.629	476.431	214.888	156.844	148	158.31	382.304	294.333	88310	1.22065
TB	557.323	281.684	212.975	68.7121	410.067	439.567	488.428	209.55	157.995	162	187.655	369.669	332.333	87174	1.32838
TB	561.017	267.707	206.365	61.3442	415.183	459.102	507.931	205.719	169.935	182	202.708	358.311	393	80868	1.34223
TB	650.439	305.68	230.317	75.3631	453.165	496.595	547.854	231.6	184.869	191.667	251.064	399.376	424.333	105105	1.40067
TB	645.041	312.491	248.261	64.2336	473.314	509.46	572.928	226.606	169.955	182.667	213.36	431.681	405	100019	1.2864
TB	845.466	451.29	341.994	109.297	640.979	678.48	742.662	328.548	238.913	228	249.019	596.448	439.667	179984	1.2357
TB	605.175	292.005	228.589	63.4181	442.448	488.736	548.299	215.936	173.437	189	207.037	398.139	363.667	94166.7	1.29099
TB	794.568	411.371	317.053	94.319	603.055	648.334	719.025	300.699	225.967	231	243.885	550.683	413	188232	1.26079
TB	638.678	330.606	252.518	78.0879	476.285	504.855	557.561	241.118	178.65	177.333	199.775	438.903	418.333	108447	1.25891
TB	519.837	257.983	200.777	57.2094	388.181	425.513	478.073	190.98	149.456	162.333	171.594	348.244	326.333	76087	1.28045
TB	613.713	302.355	226.402	75.9577	447.476	485.594	541.414	230.458	181.288	190.667	219.341	394.372	353	101558	1.35714
TB	674.291	365.617	270.508	95.1113	498.503	522.292	570.548	266.515	192.131	175.333	204.268	470.024	308.333	122464	1.26056
TB	771.401	391.088	299.075	92.0134	559.884	599.771	668.948	284.979	211.726	211.667	251.854	519.548	442.333	140652	1.28793
TB	758.028	397.086	300.318	96.7692	551.856	584.889	638.227	285.894	207.425	192	236.296	521.732	467	139781	1.2784
TB	730.379	387.041	290.106	96.9387	553.516	588.791	647.803	286.693	214.512	211.333	226.391	503.988	445.333	139443	1.24962
TB	665.731	336.209	256.627	79.5824	480.658	511.949	568.293	244.464	179.699	178	219.881	445.851	357.333	109492	1.307
TB	793.71	428.792	327.327	101.471	594.6	622.828	679.693	307.491	221.195	199.667	225.203	568.507	498.333	158043	1.217
TB	791.237	382.615	299.931	82.6868	571.845	634.659	707.566	279.831	222.043	236.667	271.781	519.456	490.667	143385	1.32016
TB	729.828	379.332	310.291	69.0479	569.325	596.779	653.215	264.212	180.359	170.333	191.77	538.059	342.333	127109	1.17525
TB	573.528	304.652	231.94	72.7152	436.08	464.332	510.037	222.244	164.939	159.333	169.494	404.035	426.667	97276.7	1.26295
NA	864.675	424.24	338.788	85.4556	657.492	725.009	806.254	311.375	245.873	265.083	275.809	588.867	498.333	183096	1.27299
NA	641.083	327.77	244.864	82.9108	473.569	516.355	570.74	245.6	192.625	196.417	214.407	426.678	426.083	114653	1.28223
NA	913.892	477.323	376.828	100.496	722.923	769.804	841.902	348.674	257.204	255.333	260.604	653.288	506.25	225653	1.222
NA	677.34	334.049	266.729	67.3211	507.805	544.113	608.331	241.893	177.533	187.333	214.061	463.279	385.167	116155	1.26673
NA	648.208	318.637	248.703	69.9361	478.714	519.3	573.051	234.457	179.469	184.417	217.099	431.11	374.083	115561	1.28388
NA	682.617	333.983	258.239	75.7444	516.104	559.25	624.794	254.619	200.801	217.083	233.738	448.88	426.25	128889	1.32872
NA	708.123	358.584	273.64	84.9456	522.257	561.189	624.37	264.765	199.525	204.667	232.323	475.801	355.5	128384	1.27861
NA	770.269	383.973	294.133	89.8411	572.453	621.919	691.554	286.292	222.479	233.583	259.496	510.773	412.417	148732	1.31017
NA	757.092	394.845	307.203	87.6422	573.307	618.971	681.966	284.817	213.923	211.833	223.472	533.62	435	146152	1.23476
NA	735.73	385.582	285.019	100.564	539.342	573.516	634.687	285.193	211.845	208.167	239.635	496.096	414.417	139158	1.2827
NA	661.995	316.167	238.81	77.3578	480.07	526.105	584.574	244.051	198.57	211.75	246.799	415.197	403.5	107766	1.36935
NA	792.827	422	315.955	106.046	585.075	618.511	676.337	306.25	224.387	210.75	244.527	548.301	485.083	164145	1.26693
NA	744.86	375.988	288.791	87.1999	543.921	587.048	654.833	273.838	204.702	209.917	244.383	500.478	436.167	139347	1.28898
NA	740.068	392.61	299.602	93.0091	559.311	598.625	660.803	285.555	211.619	208	221.081	518.987	381.5	140725	1.24109
NA	795.856	399.132	309.585	89.5484	581.358	622.052	691.305	288.663	214.563	216.5	257.908	537.949	505.417	150646	1.28501
NA	694.81	371.623	280.673	90.9515	522.096	555.45	606.889	269.182	197.355	186	207.233	487.578	359.333	133748	1.22055
NA	673.553	343.333	268.898	74.4397	516.998	552.747	609.081	252.031	187.341	190	206.814	466.74	390.083	124471	1.2847
NA	656.189	308.869	242.409	66.4616	485.582	537.037	593.986	235.028	193.36	208.25	235.528	420.662	420.25	108998	1.3508
NA	732.879	339.877	257.062	82.817	509.662	561.697	624.853	259.005	209.991	224.417	286.861	446.018	437.833	134283	1.41488
NA	724.435	354.543	275.096	79.4508	523.392	564.611	638.023	258.609	194.785	209.417	245.913	478.523	409.75	128616	1.30069
NA	827.067	436.388	324.254	112.134	615.463	655.397	718.868	323.591	242.079	234.25	261.393	565.675	402.667	174445	1.27846
NA	736.072	351.564	276.855	74.7096	529.882	578.546	647.174	257.334	200.838	214	254.898	481.174	387.417	132012	1.31759
NA	711.434	364.493	273.34	91.1545	517.973	558.817	624.259	268.181	204.208	210.25	236.186	475.248	358	143588	1.28966
NA	741.215	380.465	279.792	100.673	529.238	565.04	619.94	282.108	213.772	207.583	255.277	485.939	443.083	140004	1.31813
NA	656.116	324.254	253.345	70.9117	493.321	542.096	607.315	240.974	190.376	207.333	216.771	439.345	389.083	118484	1.29734
NA	742.344	363.444	275.443	88.0044	540.681	589.97	655.204	274.24	216.184	226.667	263.18	479.164	399.75	142164	1.35386
NA	748.878	398.633	294.542	104.093	558.727	593.65	652.564	296.362	222.58	213.833	237.028	511.851	383.833	150260	1.29175
NA	812.125	418.457	317.867	100.591	597.64	638.548	703.923	306.609	227.536	220.917	259.414	552.711	468.083	160886	1.27459
NA	794.242	396.91	290.444	106.467	556.374	602.555	669.716	297.838	230.857	233.5	289.989	504.253	493.75	153367	1.37591
NA	777.959	402.361	296.96	105.404	571.682	612.989	681.985	301.406	230.135	233.833	261.992	515.968	465.083	156548	1.29802
BM	671.624	338.749	265.439	73.3129	478.573	512.197	578.435	238.442	169.785	170.5	211.259	460.365	366	99643.5	1.27736
BM	669.693	341.794	244.949	96.8467	461.797	494.195	549.427	255.32	192.41	189	244.33	425.363	376.75	105972	1.3678
BM	619.019	304.543	245.748	58.7957	450.898	482.859	537.422	213.584	153.367	153.25	192.723	426.295	396.5	84608.8	1.26338
BM	665.825	331.892	260.975	70.9198	483.193	514.537	566.772	237.132	172.731	168.5	212.692	453.134	363.5	99596.8	1.28235
BM	644.938	344.403	278.935	65.4684	490.295	515.613	575.46	237.292	163.982	151.75	160.919	484.019	381.75	99868.8	1.17837
BM	648.1	318.62	251.02	67.6005	460.828	503.398	569.752	228.58	174.142	182.5	213.445	434.656	317.25	93525	1.30354
BM	681.69	360.715	292.119	68.5992	503.69	529.333	586.178	242.986	162.36	144	174.7	506.991	318.25	103876	1.16677
BM	694.393	353.561	283.446	70.1163	507.951	541.893	597.013	244.283	171.075	163.75	202.367	492.027	371.5	108804	1.22599
BM	592.447	290.067	235.068	55.0018	438.808	476.389	541.965	204.914	150.997	166.5	184.059	408.389	340.25	80800.5	1.28062
BM	683.708	353.932	280.553	73.3822	501.472	538.084	600.289	248.871	179.679	171.25	195.889	487.82	386.5	107277	1.22252
BM	688.436	355.287	286.746	68.5428	499.297	530.815	595.648	246.682	172.42	160	191.059	497.377	315	106346	1.2281
BM	691.168	333.479	262.947	70.5349	491.665	533.329	592.707	239.681	179.883	183.5	234.286	456.882	402	107985	1.34056
BM	677.877	352.392	285.871	66.5218	505.459	534.327	593.937	240.498	162.545	152.25	180.917	496.961	328.5	101887	1.18614
BM	636.341	342.682	284.784	57.8996	476.504	485.873	538.929	226.487	145.289	115.25	141.446	494.896	348.25	104564	1.16963
BM	584.037	302.974	251.484	51.4906	422.735	450.561	499.634	216.632	163.131	157.25	147.377	436.66	270	87625	1.22858
BM	600.643	291.328	234.699	56.6303	444.782	483.827	541.391	209.157	158.357	169.25	193.477	407.167	368	83427.5	1.29071
BM	615.107	312.485	241.09	71.3968	457.886	487.947	540.35	228.349	169.546	170.25	196.566	418.542	391.75	93367.5	1.29227
BM	654.634	328.062	265.606	62.4596	480.335	514.28	568.57	228.959	163.308	156.5	192.791	461.842	418.75	96791.2	1.25712
BM	707.692	382.388	306.279	76.114	502.74	525.286	577.098	256.771	174.095	143.5	175.997	531.695	376.75	111989	1.17814
BM	702.716	366.725	285.703	81.0222	505.612	532.279	588.324	256.998	180.721	165	206.495	496.222	359.75	112352	1.23646
BM	642.925	334.097	272.361	61.74	482.674	514.784	570.795	230.696	164.006	153.25	168.97	473.956	348.75	96601.8	1.19397
BM	683.665	354.693	282.658	72.0393	505.694	538.437	595.141	247.803	173.252	163.5	191.855	491.81	380.75	108775	1.2059
BM	643.924	313.296	257.916	55.3823	475.751	507.835	567.919	220.505	159.233	163.75	195.899	448.025	366.5	91106	1.25025
BM	617.685	305.848	248.467	57.3842	466.419	507.176	567.617	217.917	162.449	172.5	185.791	431.894	356.625	92657.8	1.23723
BM	553.332	276.218	218.201	58.0207	410.417	439.767	487.836	198.556	146.507	148.625	173.989	379.345	308.625	73360.6	1.26015
BM	605.998	296.721	231.733	64.9902	438.743	467.354	519.251	215.553	159.278	162.5	203.645	402.354	352.375	85322.9	1.2925
BM	607.628	309.127	239.613	69.5148	440.582	465.87	513.163	220.74	157.831	152.25	191.798	415.83	323.125	88437.2	1.26024
BM	645.826	323.948	250.278	73.6708	456.634	489.673	554.223	230.562	167.23	171	212.575	433.254	359.875	97234	1.28824
BM	644.262	328.245	251.776	76.4704	467.713	500.77	564.614	238.603	177.08	180.375	207.47	436.793	355.875	104980	1.29464
BM	507.108	253.339	199.296	54.0444	375.242	401.772	446.093	182.669	135.534	137.5	160.648	346.46	291.25	64633	1.25836
MZ	655.031	329.587	258.089	71.4998	467.94	501.748	569.243	232.877	167.506	171	207.604	447.427	378.667	94016.3	1.28162
MZ	671.731	343.04	254.495	88.5462	482.453	514.571	569.71	254.543	189.868	187.333	230.018	441.714	399	107022	1.31687
MZ	609.187	289.346	231.75	57.5966	443.68	481.522	536.434	209.77	158.284	168	206.654	402.534	386	80211	1.31505
MZ	690.528	358.326	284.852	73.478	514.03	545.158	602.329	249.891	176.288	168.333	195.995	494.534	346.333	109091	1.21231
MZ	699.388	376.943	305.363	71.5804	521.021	546.571	614.43	255.667	172.875	155	170.026	529.362	358.667	114258	1.15957
MZ	625.546	295.948	236.698	59.2509	446	491.295	555.264	214.674	170.038	184.333	215.98	409.566	321.667	85654.3	1.33852
MZ	695.527	349.612	280.964	68.6505	502.991	537.889	594.464	241.458	168.586	160.667	207.839	487.689	348.667	103585	1.24295
MZ	655.128	335.592	268.966	66.6281	478.34	501.133	552.099	230.851	157.595	146.667	188.166	466.963	371.333	95161.7	1.2267
MZ	661.227	340.851	272.381	68.4754	499.529	532.885	602.022	238.914	171.41	179.333	188.113	473.114	363.667	100531	1.21449
MZ	693.579	368.096	294.244	73.8562	498.245	517.031	574.793	248.908	165.618	139	182.447	511.133	366	105109	1.18044
MZ	703.758	380.496	306.988	73.5111	511.62	535.972	599.8	257.951	172.022	144.333	170.703	533.055	320.667	112147	1.16388
MZ	622.227	316.147	250.655	65.4926	460.508	489.766	541.429	224.415	160.409	155.667	187.378	434.849	328.333	91463.3	1.27114
MZ	691.557	367.087	296.09	70.9972	521.489	553.829	614.442	251.031	171.201	159.333	177.149	514.409	372.667	109421	1.16746
MZ	695.844	370.864	313.966	56.8994	534.852	552.728	616.16	246.042	161.514	138.333	150.395	545.448	381.667	108984	1.12208
MZ	648.363	361.619	306.257	55.3622	484.731	503.525	554.648	248.843	175.062	151	116.033	532.331	274.333	98971	1.08794
MZ	678.656	343.234	272.187	71.0489	504.492	544.515	608.8	243.282	178.516	184	206.776	471.88	376.333	105813	1.24807
MZ	642.473	339.941	271.309	68.632	502.582	529.255	580.747	240.646	169.805	162	171.509	470.965	367	100305	1.18192
MZ	724.653	369.36	305.838	63.525	542.859	578.301	644.689	251.492	173.048	167.333	193.255	531.398	398	115502	1.18846
MZ	748.771	405.056	330.674	74.3837	545.57	571.538	629.844	271.293	182.815	154.333	175.723	573.052	407	122467	1.13883
MZ	662.614	343.656	269.191	74.4655	473.764	502.926	557.047	240.333	170.097	157	196.407	466.209	363.333	97284.3	1.24531
MZ	657.803	340.61	285.573	55.0449	505.292	534.325	593.593	230.375	158.049	148.333	161.309	496.493	397.333	98730.7	1.16616
MZ	685.145	367.924	295.341	72.5873	511.725	542.514	601.409	251.686	171.225	155.333	172.007	513.138	355.333	109190	1.16479
MZ	654.701	325.362	273.103	52.2611	499.726	531.513	591.638	225.457	158.269	159.667	179.766	474.935	405.667	91877.3	1.20456
MZ	661.449	321.999	268.371	53.6295	494.511	539.964	600.173	223.334	162.688	169.667	194.268	467.182	392.667	94767.7	1.23253
MZ	604.875	287.882	237.514	50.3727	452.289	487.639	544.196	205.305	151.751	162.667	191.708	413.168	362.333	77747.7	1.26992
MZ	673.503	332.168	268.62	63.5499	492.589	525.691	586.814	234.208	167.27	167.667	206.414	467.089	386	97946.3	1.26272
MZ	641.357	318.755	248.659	70.0976	450.272	479.756	532.739	224.706	160.105	156.333	210.417	430.941	383.667	89662	1.29046
MZ	670.193	342.171	270.317	71.856	487.283	521.053	588.393	239.346	169.308	171.667	201.711	468.486	364.333	100130	1.24055
MZ	684.977	360.509	281.022	79.489	496.569	524.15	583.014	251.272	174.491	161	197.122	487.855	331.667	109335	1.22403
MZ	559.156	287.324	230.138	57.1883	417.11	444.695	488.441	200.332	142.311	135	158.975	400.182	329.333	75784.7	1.22863
PE	625.232	308.711	254.189	54.5223	441.841	561.47	511.257	218.989	155.844	156.5	183.392	481.058	436.5	103371	1.22938
PE	502.83	260.961	200.161	60.8036	349.725	425.473	390.906	186.617	133.892	124	153.106	368.863	370	59199.5	1.23904
PE	844.848	452.255	346.154	106.104	600.394	739.039	683.169	327.305	236.338	219	244.455	646.92	497	215752	1.25912
PE	575.303	270.095	200.051	70.0462	348.161	477.659	427.81	205.758	161.7	170.5	227.142	394.048	456.5	77294	1.41532
PE	303.829	151.494	121.49	30.0084	211.673	273.084	247.941	107.376	80.0698	81.5	92.1571	227.321	223	21542.5	1.26883
PE	467.279	237.954	186.467	51.4881	325.321	387.967	351.781	169.559	120.373	112.5	141.958	339.047	303.5	49002.5	1.25979
PE	442.478	238.419	193.162	45.2593	335.817	375.842	356.104	162.977	108.072	87.5	106.663	342.504	263	44984.5	1.14667
PE	640.239	317.11	238.721	78.3935	414.061	542.292	479.421	232.429	172.929	179	226.178	449.461	378	93010	1.34538
PE	588.693	327.154	252.325	74.83	438.142	503.825	464.689	227.536	157.196	135.5	150.552	445.735	375	91290.5	1.20942
PE	618.028	329.56	253.035	76.5286	439.896	519.38	481.594	234.162	163.696	145	178.132	459.498	380.5	93381	1.22053
PE	574.912	316.448	249.626	66.8234	434.902	477.103	441.472	219.466	151.238	123.5	140.012	432.121	409	76288	1.18076
PE	836.392	462.433	361.178	101.255	626.755	720.825	663.179	321.159	217.716	189.5	209.637	640.304	582.5	176483	1.15624
PE	741.854	407.248	327.559	79.6906	566.627	653.746	594.758	280.755	190.973	165.5	175.229	572.729	375.5	137628	1.16204
PE	634.3	329.802	249.558	80.2463	433.283	517.555	479.809	237.116	168.336	150	201.017	458.073	375	91636	1.32175
PE	700.164	404.352	316.908	87.4449	550.283	603.101	559.531	277.893	185.587	150.5	149.883	550.772	457	123851	1.10291
PE	594.969	321.1	261.612	59.4906	454.229	506.941	459.161	214.432	140.547	115.5	140.741	439.694	337	81040.5	1.13122
PE	496.603	247.973	190.482	57.496	331.77	415.986	375.848	179.36	130.34	127.5	164.834	353.737	299	57197.5	1.31788
PE	509.36	268.202	205.95	62.2531	358.116	434.417	394.831	191.748	138.623	129	151.245	371.929	301	61940.5	1.2518
PE	429.297	219.321	174.636	44.6857	304.397	376.712	340.627	158.064	116.496	111.5	124.902	322.54	294.5	44520	1.22889
PE	443.545	244.199	185.856	58.3513	323.87	377.629	347.07	172.55	119.71	105	119.676	333.42	224.5	49837	1.19321
PE	601.996	337.712	244.062	93.6514	427.925	513.852	468.008	246.085	177.922	162	174.072	443.947	252.5	99759.5	1.21065

## Sheet: Hoja2
1.181	2006
0.2425	1834
1.9824	534
0.9223	214
3.382	2615
2.0653	2375
0.6653	142
0.4009	2380
0.8879	1128
0.7622	172
0.8459	1542
3.2797	2281
6.5605	3130
4.6902	2900
1.9191	2096
2.342	2920
2.8708	1767
0.8644	1370
0.9685	2109
3.8402	3080
2.4708	2820
0.7797	1924
1.104	2780
0.6837	1595
2.8373	742
6.4117	2380
4.8133	2075
2.3163	639
3.6905	2000
2.0654	653
3.9632	2706
2.8601	2480
1.9414	150
1.7236	2500
0.216	1300
0.1689	347
1.392	270
2.1396	580
2.8899	1915
0.6091	2521
1.1635	257
1.9773	1580
0.5005	2530
1.2309	1242
1.6039	1480

## Sheet: Hoja3
-0.442498	0
-0.442498	0.0002
-0.431745	0.0002
-0.431745	0
-0.431745	0
-0.431745	0.0003
-0.420992	0.0003
-0.420992	0
-0.420992	0
-0.420992	0
-0.410239	0
-0.410239	0
-0.410239	0
-0.410239	0.0001
-0.399486	0.0001
-0.399486	0
-0.399486	0
-0.399486	0.0003
-0.388734	0.0003
-0.388734	0
-0.388734	0
-0.388734	0.0004
-0.377981	0.0004
-0.377981	0
-0.377981	0
-0.377981	0.0005
-0.367228	0.0005
-0.367228	0
-0.367228	0
-0.367228	0.0009
-0.356475	0.0009
-0.356475	0
-0.356475	0
-0.356475	0.0013
-0.345722	0.0013
-0.345722	0
-0.345722	0
-0.345722	0.0013
-0.33497	0.0013
-0.33497	0
-0.33497	0
-0.33497	0.0026
-0.324217	0.0026
-0.324217	0
-0.324217	0
-0.324217	0.0011
-0.313464	0.0011
-0.313464	0
-0.313464	0
-0.313464	0.0019
-0.302711	0.0019
-0.302711	0
-0.302711	0
-0.302711	0.0033
-0.291959	0.0033
-0.291959	0
-0.291959	0
-0.291959	0.0042
-0.281206	0.0042
-0.281206	0
-0.281206	0
-0.281206	0.0061
-0.270453	0.0061
-0.270453	0
-0.270453	0
-0.270453	0.0072
-0.2597	0.0072
-0.2597	0
-0.2597	0
-0.2597	0.0084
-0.248947	0.0084
-0.248947	0
-0.248947	0
-0.248947	0.0083
-0.238195	0.0083
-0.238195	0
-0.238195	0
-0.238195	0.0093
-0.227442	0.0093
-0.227442	0
-0.227442	0
-0.227442	0.0104
-0.216689	0.0104
-0.216689	0
-0.216689	0
-0.216689	0.0117
-0.205936	0.0117
-0.205936	0
-0.205936	0
-0.205936	0.014
-0.195183	0.014
-0.195183	0
-0.195183	0
-0.195183	0.0144
-0.184431	0.0144
-0.184431	0
-0.184431	0
-0.184431	0.0152
-0.173678	0.0152
-0.173678	0
-0.173678	0
-0.173678	0.0176
-0.162925	0.0176
-0.162925	0
-0.162925	0
-0.162925	0.016
-0.152172	0.016
-0.152172	0
-0.152172	0
-0.152172	0.0161
-0.14142	0.0161
-0.14142	0
-0.14142	0
-0.14142	0.0186
-0.130667	0.0186
-0.130667	0
-0.130667	0
-0.130667	0.0214
-0.119914	0.0214
-0.119914	0
-0.119914	0
-0.119914	0.0222
-0.109161	0.0222
-0.109161	0
-0.109161	0
-0.109161	0.0255
-0.0984084	0.0255
-0.0984084	0
-0.0984084	0
-0.0984084	0.0257
-0.0876556	0.0257
-0.0876556	0
-0.0876556	0
-0.0876556	0.0269
-0.0769028	0.0269
-0.0769028	0
-0.0769028	0
-0.0769028	0.0292
-0.06615	0.0292
-0.06615	0
-0.06615	0
-0.06615	0.0308
-0.0553972	0.0308
-0.0553972	0
-0.0553972	0
-0.0553972	0.0293
-0.0446444	0.0293
-0.0446444	0
-0.0446444	0
-0.0446444	0.0282
-0.0338916	0.0282
-0.0338916	0
-0.0338916	0
-0.0338916	0.0288
-0.0231389	0.0288
-0.0231389	0
-0.0231389	0
-0.0231389	0.0287
-0.0123861	0.0287
-0.0123861	0
-0.0123861	0
-0.0123861	0.0332
-0.00163328	0.0332
-0.00163328	0
-0.00163328	0
-0.00163328	0.0299
0.00911951	0.0299
0.00911951	0
0.00911951	0
0.00911951	0.0326
0.0198723	0.0326
0.0198723	0
0.0198723	0
0.0198723	0.0291
0.0306251	0.0291
0.0306251	0
0.0306251	0
0.0306251	0.0304
0.0413779	0.0304
0.0413779	0
0.0413779	0
0.0413779	0.0278
0.0521307	0.0278
0.0521307	0
0.0521307	0
0.0521307	0.0282
0.0628834	0.0282
0.0628834	0
0.0628834	0
0.0628834	0.0241
0.0736362	0.0241
0.0736362	0
0.0736362	0
0.0736362	0.0217
0.084389	0.0217
0.084389	0
0.084389	0
0.084389	0.0201
0.0951418	0.0201
0.0951418	0
0.0951418	0
0.0951418	0.0223
0.105895	0.0223
0.105895	0
0.105895	0
0.105895	0.0183
0.116647	0.0183
0.116647	0
0.116647	0
0.116647	0.019
0.1274	0.019
0.1274	0
0.1274	0
0.1274	0.0142
0.138153	0.0142
0.138153	0
0.138153	0
0.138153	0.0138
0.148906	0.0138
0.148906	0
0.148906	0
0.148906	0.0133
0.159659	0.0133
0.159659	0
0.159659	0
0.159659	0.0108
0.170411	0.0108
0.170411	0
0.170411	0
0.170411	0.0119
0.181164	0.0119
0.181164	0
0.181164	0
0.181164	0.0109
0.191917	0.0109
0.191917	0
0.191917	0
0.191917	0.0092
0.20267	0.0092
0.20267	0
0.20267	0
0.20267	0.0074
0.213422	0.0074
0.213422	0
0.213422	0
0.213422	0.0091
0.224175	0.0091
0.224175	0
0.224175	0
0.224175	0.0065
0.234928	0.0065
0.234928	0
0.234928	0
0.234928	0.0052
0.245681	0.0052
0.245681	0
0.245681	0
0.245681	0.0055
0.256434	0.0055
0.256434	0
0.256434	0
0.256434	0.0065
0.267186	0.0065
0.267186	0
0.267186	0
0.267186	0.0057
0.277939	0.0057
0.277939	0
0.277939	0
0.277939	0.0039
0.288692	0.0039
0.288692	0
0.288692	0
0.288692	0.0042
0.299445	0.0042
0.299445	0
0.299445	0
0.299445	0.0042
0.310198	0.0042
0.310198	0
0.310198	0
0.310198	0.0044
0.32095	0.0044
0.32095	0
0.32095	0
0.32095	0.0023
0.331703	0.0023
0.331703	0
0.331703	0
0.331703	0.0036
0.342456	0.0036
0.342456	0
0.342456	0
0.342456	0.003
0.353209	0.003
0.353209	0
0.353209	0
0.353209	0.0019
0.363962	0.0019
0.363962	0
0.363962	0
0.363962	0.0031
0.374714	0.0031
0.374714	0
0.374714	0
0.374714	0.0014
0.385467	0.0014
0.385467	0
0.385467	0
0.385467	0.0027
0.39622	0.0027
0.39622	0
0.39622	0
0.39622	0.0008
0.406973	0.0008
0.406973	0
0.406973	0
0.406973	0.001
0.417725	0.001
0.417725	0
0.417725	0
0.417725	0.0013
0.428478	0.0013
0.428478	0
0.428478	0
0.428478	0.0007
0.439231	0.0007
0.439231	0
0.439231	0
0.439231	0.0004
0.449984	0.0004
0.449984	0
0.449984	0
0.449984	0.001
0.460737	0.001
0.460737	0
0.460737	0
0.460737	0.0005
0.471489	0.0005
0.471489	0
0.471489	0
0.471489	0.0004
0.482242	0.0004
0.482242	0
0.482242	0
0.482242	0.0005
0.492995	0.0005
0.492995	0
0.492995	0
0.492995	0.0003
0.503748	0.0003
0.503748	0
0.503748	0
0.503748	0.0002
0.514501	0.0002
0.514501	0
0.514501	0
0.514501	0.0005
0.525253	0.0005
0.525253	0
0.525253	0
0.525253	0.0003
0.536006	0.0003
0.536006	0
0.536006	0
0.536006	0.0008
0.546759	0.0008
0.546759	0
0.546759	0
0.546759	0.0001
0.557512	0.0001
0.557512	0
0.557512	0
0.557512	0.0002
0.568264	0.0002
0.568264	0
0.568264	0
0.568264	0.0003
0.579017	0.0003
0.579017	0
0.579017	0
0.579017	0.0001
0.58977	0.0001
0.58977	0
0.58977	0
0.58977	0.0004
0.600523	0.0004
0.600523	0
0.600523	0
0.600523	0.0003
0.611276	0.0003
0.611276	0
0.611276	0
0.611276	0
0.622028	0
0.622028	0
0.622028	0
0.622028	0.0001
0.632781	0.0001
0.632781	0
0.444607	0.00934
0.444607	0.00602
0.433855	0.00602
0.444607	0.00436
0.45536	0.00602
0.444607	0.00602

## Sheet: Hoja5
18	26
3	22
26	8
14	4
38	38
27	31
7	1
4	32.5
13	13
9	3
11	18
37	30
45	45
42	42
23	28
31	43
35	21
12	16
15	29
40	44
32	41
10	24
16	40
8	20
33	12
44	32.5
43	27
30	10
39	25
28	11
41	39
34	34
24	2
22	35
2	15
1	7
20	6
29	9
36	23
6	36
17	5
25	19
5	37
19	14
21	17

## Sheet: Hoja6
-0.504299	0
-0.504299	0.0001
-0.492761	0.0001
-0.492761	0
-0.492761	0
-0.492761	0
-0.481224	0
-0.481224	0
-0.481224	0
-0.481224	0
-0.469687	0
-0.469687	0
-0.469687	0
-0.469687	0
-0.458149	0
-0.458149	0
-0.458149	0
-0.458149	0
-0.446612	0
-0.446612	0
-0.446612	0
-0.446612	0
-0.435075	0
-0.435075	0
-0.435075	0
-0.435075	0
-0.423538	0
-0.423538	0
-0.423538	0
-0.423538	0.0003
-0.412	0.0003
-0.412	0
-0.412	0
-0.412	0.0005
-0.400463	0.0005
-0.400463	0
-0.400463	0
-0.400463	0.0005
-0.388926	0.0005
-0.388926	0
-0.388926	0
-0.388926	0.0005
-0.377389	0.0005
-0.377389	0
-0.377389	0
-0.377389	0.0009
-0.365851	0.0009
-0.365851	0
-0.365851	0
-0.365851	0.0008
-0.354314	0.0008
-0.354314	0
-0.354314	0
-0.354314	0.0017
-0.342777	0.0017
-0.342777	0
-0.342777	0
-0.342777	0.0028
-0.33124	0.0028
-0.33124	0
-0.33124	0
-0.33124	0.002
-0.319702	0.002
-0.319702	0
-0.319702	0
-0.319702	0.0023
-0.308165	0.0023
-0.308165	0
-0.308165	0
-0.308165	0.002
-0.296628	0.002
-0.296628	0
-0.296628	0
-0.296628	0.0041
-0.28509	0.0041
-0.28509	0
-0.28509	0
-0.28509	0.005
-0.273553	0.005
-0.273553	0
-0.273553	0
-0.273553	0.005
-0.262016	0.005
-0.262016	0
-0.262016	0
-0.262016	0.0079
-0.250479	0.0079
-0.250479	0
-0.250479	0
-0.250479	0.0087
-0.238941	0.0087
-0.238941	0
-0.238941	0
-0.238941	0.0078
-0.227404	0.0078
-0.227404	0
-0.227404	0
-0.227404	0.0124
-0.215867	0.0124
-0.215867	0
-0.215867	0
-0.215867	0.0132
-0.20433	0.0132
-0.20433	0
-0.20433	0
-0.20433	0.0163
-0.192792	0.0163
-0.192792	0
-0.192792	0
-0.192792	0.0146
-0.181255	0.0146
-0.181255	0
-0.181255	0
-0.181255	0.0194
-0.169718	0.0194
-0.169718	0
-0.169718	0
-0.169718	0.0201
-0.15818	0.0201
-0.15818	0
-0.15818	0
-0.15818	0.0212
-0.146643	0.0212
-0.146643	0
-0.146643	0
-0.146643	0.0193
-0.135106	0.0193
-0.135106	0
-0.135106	0
-0.135106	0.0238
-0.123569	0.0238
-0.123569	0
-0.123569	0
-0.123569	0.0241
-0.112031	0.0241
-0.112031	0
-0.112031	0
-0.112031	0.0252
-0.100494	0.0252
-0.100494	0
-0.100494	0
-0.100494	0.029
-0.0889568	0.029
-0.0889568	0
-0.0889568	0
-0.0889568	0.0288
-0.0774195	0.0288
-0.0774195	0
-0.0774195	0
-0.0774195	0.0272
-0.0658823	0.0272
-0.0658823	0
-0.0658823	0
-0.0658823	0.0294
-0.054345	0.0294
-0.054345	0
-0.054345	0
-0.054345	0.03
-0.0428077	0.03
-0.0428077	0
-0.0428077	0
-0.0428077	0.0309
-0.0312705	0.0309
-0.0312705	0
-0.0312705	0
-0.0312705	0.03
-0.0197332	0.03
-0.0197332	0
-0.0197332	0
-0.0197332	0.0271
-0.00819592	0.0271
-0.00819592	0
-0.00819592	0
-0.00819592	0.0313
0.00334135	0.0313
0.00334135	0
0.00334135	0
0.00334135	0.0264
0.0148786	0.0264
0.0148786	0
0.0148786	0
0.0148786	0.0315
0.0264159	0.0315
0.0264159	0
0.0264159	0
0.0264159	0.0325
0.0379532	0.0325
0.0379532	0
0.0379532	0
0.0379532	0.0322
0.0494904	0.0322
0.0494904	0
0.0494904	0
0.0494904	0.029
0.0610277	0.029
0.0610277	0
0.0610277	0
0.0610277	0.0238
0.072565	0.0238
0.072565	0
0.072565	0
0.072565	0.0246
0.0841022	0.0246
0.0841022	0
0.0841022	0
0.0841022	0.0259
0.0956395	0.0259
0.0956395	0
0.0956395	0
0.0956395	0.0207
0.107177	0.0207
0.107177	0
0.107177	0
0.107177	0.0194
0.118714	0.0194
0.118714	0
0.118714	0
0.118714	0.0186
0.130251	0.0186
0.130251	0
0.130251	0
0.130251	0.0179
0.141789	0.0179
0.141789	0
0.141789	0
0.141789	0.0171
0.153326	0.0171
0.153326	0
0.153326	0
0.153326	0.015
0.164863	0.015
0.164863	0
0.164863	0
0.164863	0.0141
0.1764	0.0141
0.1764	0
0.1764	0
0.1764	0.0138
0.187938	0.0138
0.187938	0
0.187938	0
0.187938	0.0108
0.199475	0.0108
0.199475	0
0.199475	0
0.199475	0.0097
0.211012	0.0097
0.211012	0
0.211012	0
0.211012	0.0101
0.222549	0.0101
0.222549	0
0.222549	0
0.222549	0.0076
0.234087	0.0076
0.234087	0
0.234087	0
0.234087	0.0079
0.245624	0.0079
0.245624	0
0.245624	0
0.245624	0.0064
0.257161	0.0064
0.257161	0
0.257161	0
0.257161	0.0075
0.268699	0.0075
0.268699	0
0.268699	0
0.268699	0.0049
0.280236	0.0049
0.280236	0
0.280236	0
0.280236	0.0072
0.291773	0.0072
0.291773	0
0.291773	0
0.291773	0.0038
0.30331	0.0038
0.30331	0
0.30331	0
0.30331	0.0043
0.314848	0.0043
0.314848	0
0.314848	0
0.314848	0.0033
0.326385	0.0033
0.326385	0
0.326385	0
0.326385	0.0041
0.337922	0.0041
0.337922	0
0.337922	0
0.337922	0.0038
0.349459	0.0038
0.349459	0
0.349459	0
0.349459	0.0031
0.360997	0.0031
0.360997	0
0.360997	0
0.360997	0.0028
0.372534	0.0028
0.372534	0
0.372534	0
0.372534	0.0025
0.384071	0.0025
0.384071	0
0.384071	0
0.384071	0.002
0.395609	0.002
0.395609	0
0.395609	0
0.395609	0.0022
0.407146	0.0022
0.407146	0
0.407146	0
0.407146	0.0014
0.418683	0.0014
0.418683	0
0.418683	0
0.418683	0.0007
0.43022	0.0007
0.43022	0
0.43022	0
0.43022	0.0009
0.441758	0.0009
0.441758	0
0.441758	0
0.441758	0.0005
0.453295	0.0005
0.453295	0
0.453295	0
0.453295	0.0005
0.464832	0.0005
0.464832	0
0.464832	0
0.464832	0.0005
0.476369	0.0005
0.476369	0
0.476369	0
0.476369	0.0004
0.487907	0.0004
0.487907	0
0.487907	0
0.487907	0.0002
0.499444	0.0002
0.499444	0
0.499444	0
0.499444	0.0003
0.510981	0.0003
0.510981	0
0.510981	0
0.510981	0.0005
0.522519	0.0005
0.522519	0
0.522519	0
0.522519	0.0001
0.534056	0.0001
0.534056	0
0.534056	0
0.534056	0.0003
0.545593	0.0003
0.545593	0
0.545593	0
0.545593	0
0.55713	0
0.55713	0
0.55713	0
0.55713	0.0002
0.568668	0.0002
0.568668	0
0.568668	0
0.568668	0.0004
0.580205	0.0004
0.580205	0
0.580205	0
0.580205	0
0.591742	0
0.591742	0
0.591742	0
0.591742	0.0001
0.603279	0.0001
0.603279	0
0.603279	0
0.603279	0.0001
0.614817	0.0001
0.614817	0
0.614817	0
0.614817	0.0001
0.626354	0.0001
0.626354	0
0.626354	0
0.626354	0
0.637891	0
0.637891	0
0.637891	0
0.637891	0.0001
0.649429	0.0001
0.649429	0
0.412914	0.0096
0.412914	0.00635
0.401377	0.00635
0.412914	0.004725
0.424452	0.00635
0.412914	0.00635

## Sheet: Hoja8
18	26
3	22
26	8
14	4
38	38
27	31
7	1
4	32.5
13	13
9	3
11	18
37	30
45	45
42	42
23	28
31	43
35	21
12	16
15	29
40	44
32	41
10	24
16	40
8	20
33	12
44	32.5
43	27
30	10
39	25
28	11
41	39
34	34
24	2
22	35
2	15
1	7
20	6
29	9
36	23
6	36
17	5
25	19
5	37
19	14
21	17

## Sheet: Hoja9
-0.459962	0
-0.459962	0.0001
-0.448657	0.0001
-0.448657	0
-0.448657	0
-0.448657	0
-0.437352	0
-0.437352	0
-0.437352	0
-0.437352	0.0001
-0.426046	0.0001
-0.426046	0
-0.426046	0
-0.426046	0.0001
-0.414741	0.0001
-0.414741	0
-0.414741	0
-0.414741	0
-0.403436	0
-0.403436	0
-0.403436	0
-0.403436	0.0002
-0.39213	0.0002
-0.39213	0
-0.39213	0
-0.39213	0.0002
-0.380825	0.0002
-0.380825	0
-0.380825	0
-0.380825	0.0002
-0.369519	0.0002
-0.369519	0
-0.369519	0
-0.369519	0.0006
-0.358214	0.0006
-0.358214	0
-0.358214	0
-0.358214	0.001
-0.346909	0.001
-0.346909	0
-0.346909	0
-0.346909	0.0013
-0.335603	0.0013
-0.335603	0
-0.335603	0
-0.335603	0.0022
-0.324298	0.0022
-0.324298	0
-0.324298	0
-0.324298	0.0028
-0.312993	0.0028
-0.312993	0
-0.312993	0
-0.312993	0.0039
-0.301687	0.0039
-0.301687	0
-0.301687	0
-0.301687	0.0039
-0.290382	0.0039
-0.290382	0
-0.290382	0
-0.290382	0.0052
-0.279076	0.0052
-0.279076	0
-0.279076	0
-0.279076	0.0076
-0.267771	0.0076
-0.267771	0
-0.267771	0
-0.267771	0.0065
-0.256466	0.0065
-0.256466	0
-0.256466	0
-0.256466	0.0115
-0.24516	0.0115
-0.24516	0
-0.24516	0
-0.24516	0.0097
-0.233855	0.0097
-0.233855	0
-0.233855	0
-0.233855	0.0082
-0.222549	0.0082
-0.222549	0
-0.222549	0
-0.222549	0.012
-0.211244	0.012
-0.211244	0
-0.211244	0
-0.211244	0.0149
-0.199939	0.0149
-0.199939	0
-0.199939	0
-0.199939	0.0115
-0.188633	0.0115
-0.188633	0
-0.188633	0
-0.188633	0.0178
-0.177328	0.0178
-0.177328	0
-0.177328	0
-0.177328	0.0182
-0.166023	0.0182
-0.166023	0
-0.166023	0
-0.166023	0.0198
-0.154717	0.0198
-0.154717	0
-0.154717	0
-0.154717	0.0198
-0.143412	0.0198
-0.143412	0
-0.143412	0
-0.143412	0.0236
-0.132106	0.0236
-0.132106	0
-0.132106	0
-0.132106	0.0252
-0.120801	0.0252
-0.120801	0
-0.120801	0
-0.120801	0.0239
-0.109496	0.0239
-0.109496	0
-0.109496	0
-0.109496	0.0261
-0.0981903	0.0261
-0.0981903	0
-0.0981903	0
-0.0981903	0.0281
-0.0868849	0.0281
-0.0868849	0
-0.0868849	0
-0.0868849	0.0291
-0.0755796	0.0291
-0.0755796	0
-0.0755796	0
-0.0755796	0.0307
-0.0642742	0.0307
-0.0642742	0
-0.0642742	0
-0.0642742	0.0319
-0.0529688	0.0319
-0.0529688	0
-0.0529688	0
-0.0529688	0.0342
-0.0416634	0.0342
-0.0416634	0
-0.0416634	0
-0.0416634	0.03
-0.030358	0.03
-0.030358	0
-0.030358	0
-0.030358	0.0332
-0.0190527	0.0332
-0.0190527	0
-0.0190527	0
-0.0190527	0.0305
-0.00774729	0.0305
-0.00774729	0
-0.00774729	0
-0.00774729	0.0329
0.00355809	0.0329
0.00355809	0
0.00355809	0
0.00355809	0.0332
0.0148635	0.0332
0.0148635	0
0.0148635	0
0.0148635	0.0309
0.0261688	0.0309
0.0261688	0
0.0261688	0
0.0261688	0.0264
0.0374742	0.0264
0.0374742	0
0.0374742	0
0.0374742	0.0264
0.0487796	0.0264
0.0487796	0
0.0487796	0
0.0487796	0.0256
0.060085	0.0256
0.060085	0
0.060085	0
0.060085	0.0207
0.0713904	0.0207
0.0713904	0
0.0713904	0
0.0713904	0.0203
0.0826957	0.0203
0.0826957	0
0.0826957	0
0.0826957	0.0191
0.0940011	0.0191
0.0940011	0
0.0940011	0
0.0940011	0.0165
0.105306	0.0165
0.105306	0
0.105306	0
0.105306	0.0159
0.116612	0.0159
0.116612	0
0.116612	0
0.116612	0.0141
0.127917	0.0141
0.127917	0
0.127917	0
0.127917	0.0159
0.139223	0.0159
0.139223	0
0.139223	0
0.139223	0.0126
0.150528	0.0126
0.150528	0
0.150528	0
0.150528	0.0131
0.161833	0.0131
0.161833	0
0.161833	0
0.161833	0.0137
0.173139	0.0137
0.173139	0
0.173139	0
0.173139	0.0134
0.184444	0.0134
0.184444	0
0.184444	0
0.184444	0.0096
0.19575	0.0096
0.19575	0
0.19575	0
0.19575	0.0112
0.207055	0.0112
0.207055	0
0.207055	0
0.207055	0.0097
0.21836	0.0097
0.21836	0
0.21836	0
0.21836	0.0089
0.229666	0.0089
0.229666	0
0.229666	0
0.229666	0.0081
0.240971	0.0081
0.240971	0
0.240971	0
0.240971	0.0072
0.252276	0.0072
0.252276	0
0.252276	0
0.252276	0.0072
0.263582	0.0072
0.263582	0
0.263582	0
0.263582	0.0066
0.274887	0.0066
0.274887	0
0.274887	0
0.274887	0.0059
0.286193	0.0059
0.286193	0
0.286193	0
0.286193	0.0063
0.297498	0.0063
0.297498	0
0.297498	0
0.297498	0.0048
0.308803	0.0048
0.308803	0
0.308803	0
0.308803	0.0035
0.320109	0.0035
0.320109	0
0.320109	0
0.320109	0.0043
0.331414	0.0043
0.331414	0
0.331414	0
0.331414	0.0047
0.342719	0.0047
0.342719	0
0.342719	0
0.342719	0.0033
0.354025	0.0033
0.354025	0
0.354025	0
0.354025	0.0026
0.36533	0.0026
0.36533	0
0.36533	0
0.36533	0.0024
0.376636	0.0024
0.376636	0
0.376636	0
0.376636	0.0015
0.387941	0.0015
0.387941	0
0.387941	0
0.387941	0.0026
0.399246	0.0026
0.399246	0
0.399246	0
0.399246	0.0018
0.410552	0.0018
0.410552	0
0.410552	0
0.410552	0.0014
0.421857	0.0014
0.421857	0
0.421857	0
0.421857	0.0019
0.433162	0.0019
0.433162	0
0.433162	0
0.433162	0.0017
0.444468	0.0017
0.444468	0
0.444468	0
0.444468	0.0009
0.455773	0.0009
0.455773	0
0.455773	0
0.455773	0.0003
0.467079	0.0003
0.467079	0
0.467079	0
0.467079	0.0005
0.478384	0.0005
0.478384	0
0.478384	0
0.478384	0.0005
0.489689	0.0005
0.489689	0
0.489689	0
0.489689	0.0006
0.500995	0.0006
0.500995	0
0.500995	0
0.500995	0.0003
0.5123	0.0003
0.5123	0
0.5123	0
0.5123	0.0004
0.523606	0.0004
0.523606	0
0.523606	0
0.523606	0.0005
0.534911	0.0005
0.534911	0
0.534911	0
0.534911	0.0001
0.546216	0.0001
0.546216	0
0.546216	0
0.546216	0.0009
0.557522	0.0009
0.557522	0
0.557522	0
0.557522	0
0.568827	0
0.568827	0
0.568827	0
0.568827	0.0004
0.580132	0.0004
0.580132	0
0.580132	0
0.580132	0.0003
0.591438	0.0003
0.591438	0
0.591438	0
0.591438	0.0001
0.602743	0.0001
0.602743	0
0.602743	0
0.602743	0.0001
0.614049	0.0001
0.614049	0
0.614049	0
0.614049	0
0.625354	0
0.625354	0
0.625354	0
0.625354	0.0002
0.636659	0.0002
0.636659	0
0.636659	0
0.636659	0
0.647965	0
0.647965	0
0.647965	0
0.647965	0.0001
0.65927	0.0001
0.65927	0
0.65927	0
0.65927	0.0001
0.670575	0.0001
0.670575	0
0.416204	0.00944
0.416204	0.00602
0.404899	0.00602
0.416204	0.00431
0.42751	0.00602
0.416204	0.00602

## Sheet: Hoja11
1.181	2006
0.2425	1834
1.9824	534
0.9223	214
3.382	2615
2.0653	2375
0.6653	142
0.4009	2380
0.8879	1128
0.7622	172
0.8459	1542
3.2797	2281
6.5605	3130
4.6902	2900
1.9191	2096
2.342	2920
2.8708	1767
0.8644	1370
0.9685	2109
3.8402	3080
2.4708	2820
0.7797	1924
1.104	2780
0.6837	1595
2.8373	742
6.4117	2380
4.8133	2075
2.3163	639
3.6905	2000
2.0654	653
3.9632	2706
2.8601	2480
1.9414	150
1.7236	2500
0.216	1300
0.1689	347
1.392	270
2.1396	580
2.8899	1915
0.6091	2521
1.1635	257
1.9773	1580
0.5005	2530
1.2309	1242
1.6039	1480

## Sheet: Hoja12
-0.447479	0
-0.447479	0.0002
-0.436928	0.0002
-0.436928	0
-0.436928	0
-0.436928	0
-0.426377	0
-0.426377	0
-0.426377	0
-0.426377	0.0001
-0.415826	0.0001
-0.415826	0
-0.415826	0
-0.415826	0.0005
-0.405276	0.0005
-0.405276	0
-0.405276	0
-0.405276	0.0002
-0.394725	0.0002
-0.394725	0
-0.394725	0
-0.394725	0.0006
-0.384174	0.0006
-0.384174	0
-0.384174	0
-0.384174	0.0005
-0.373624	0.0005
-0.373624	0
-0.373624	0
-0.373624	0.001
-0.363073	0.001
-0.363073	0
-0.363073	0
-0.363073	0.0013
-0.352522	0.0013
-0.352522	0
-0.352522	0
-0.352522	0.0009
-0.341971	0.0009
-0.341971	0
-0.341971	0
-0.341971	0.0021
-0.331421	0.0021
-0.331421	0
-0.331421	0
-0.331421	0.0024
-0.32087	0.0024
-0.32087	0
-0.32087	0
-0.32087	0.0021
-0.310319	0.0021
-0.310319	0
-0.310319	0
-0.310319	0.0033
-0.299769	0.0033
-0.299769	0
-0.299769	0
-0.299769	0.0029
-0.289218	0.0029
-0.289218	0
-0.289218	0
-0.289218	0.0045
-0.278667	0.0045
-0.278667	0
-0.278667	0
-0.278667	0.0044
-0.268116	0.0044
-0.268116	0
-0.268116	0
-0.268116	0.0066
-0.257566	0.0066
-0.257566	0
-0.257566	0
-0.257566	0.0069
-0.247015	0.0069
-0.247015	0
-0.247015	0
-0.247015	0.01
-0.236464	0.01
-0.236464	0
-0.236464	0
-0.236464	0.0085
-0.225914	0.0085
-0.225914	0
-0.225914	0
-0.225914	0.0115
-0.215363	0.0115
-0.215363	0
-0.215363	0
-0.215363	0.0125
-0.204812	0.0125
-0.204812	0
-0.204812	0
-0.204812	0.0111
-0.194261	0.0111
-0.194261	0
-0.194261	0
-0.194261	0.0147
-0.183711	0.0147
-0.183711	0
-0.183711	0
-0.183711	0.0153
-0.17316	0.0153
-0.17316	0
-0.17316	0
-0.17316	0.017
-0.162609	0.017
-0.162609	0
-0.162609	0
-0.162609	0.0196
-0.152059	0.0196
-0.152059	0
-0.152059	0
-0.152059	0.0176
-0.141508	0.0176
-0.141508	0
-0.141508	0
-0.141508	0.0203
-0.130957	0.0203
-0.130957	0
-0.130957	0
-0.130957	0.0219
-0.120406	0.0219
-0.120406	0
-0.120406	0
-0.120406	0.0256
-0.109856	0.0256
-0.109856	0
-0.109856	0
-0.109856	0.0238
-0.099305	0.0238
-0.099305	0
-0.099305	0
-0.099305	0.0248
-0.0887543	0.0248
-0.0887543	0
-0.0887543	0
-0.0887543	0.0279
-0.0782036	0.0279
-0.0782036	0
-0.0782036	0
-0.0782036	0.0256
-0.0676529	0.0256
-0.0676529	0
-0.0676529	0
-0.0676529	0.0252
-0.0571022	0.0252
-0.0571022	0
-0.0571022	0
-0.0571022	0.03
-0.0465515	0.03
-0.0465515	0
-0.0465515	0
-0.0465515	0.0277
-0.0360007	0.0277
-0.0360007	0
-0.0360007	0
-0.0360007	0.0249
-0.02545	0.0249
-0.02545	0
-0.02545	0
-0.02545	0.0255
-0.0148993	0.0255
-0.0148993	0
-0.0148993	0
-0.0148993	0.0276
-0.00434861	0.0276
-0.00434861	0
-0.00434861	0
-0.00434861	0.0278
0.00620211	0.0278
0.00620211	0
0.00620211	0
0.00620211	0.0257
0.0167528	0.0257
0.0167528	0
0.0167528	0
0.0167528	0.03
0.0273035	0.03
0.0273035	0
0.0273035	0
0.0273035	0.0268
0.0378542	0.0268
0.0378542	0
0.0378542	0
0.0378542	0.0251
0.048405	0.0251
0.048405	0
0.048405	0
0.048405	0.0266
0.0589557	0.0266
0.0589557	0
0.0589557	0
0.0589557	0.024
0.0695064	0.024
0.0695064	0
0.0695064	0
0.0695064	0.0252
0.0800571	0.0252
0.0800571	0
0.0800571	0
0.0800571	0.0218
0.0906078	0.0218
0.0906078	0
0.0906078	0
0.0906078	0.022
0.101159	0.022
0.101159	0
0.101159	0
0.101159	0.0174
0.111709	0.0174
0.111709	0
0.111709	0
0.111709	0.0182
0.12226	0.0182
0.12226	0
0.12226	0
0.12226	0.0172
0.132811	0.0172
0.132811	0
0.132811	0
0.132811	0.0185
0.143361	0.0185
0.143361	0
0.143361	0
0.143361	0.0137
0.153912	0.0137
0.153912	0
0.153912	0
0.153912	0.0129
0.164463	0.0129
0.164463	0
0.164463	0
0.164463	0.0124
0.175014	0.0124
0.175014	0
0.175014	0
0.175014	0.0123
0.185564	0.0123
0.185564	0
0.185564	0
0.185564	0.0099
0.196115	0.0099
0.196115	0
0.196115	0
0.196115	0.0104
0.206666	0.0104
0.206666	0
0.206666	0
0.206666	0.0077
0.217216	0.0077
0.217216	0
0.217216	0
0.217216	0.0081
0.227767	0.0081
0.227767	0
0.227767	0
0.227767	0.0081
0.238318	0.0081
0.238318	0
0.238318	0
0.238318	0.0037
0.248869	0.0037
0.248869	0
0.248869	0
0.248869	0.0064
0.259419	0.0064
0.259419	0
0.259419	0
0.259419	0.006
0.26997	0.006
0.26997	0
0.26997	0
0.26997	0.0047
0.280521	0.0047
0.280521	0
0.280521	0
0.280521	0.0058
0.291071	0.0058
0.291071	0
0.291071	0
0.291071	0.0047
0.301622	0.0047
0.301622	0
0.301622	0
0.301622	0.003
0.312173	0.003
0.312173	0
0.312173	0
0.312173	0.0044
0.322724	0.0044
0.322724	0
0.322724	0
0.322724	0.0036
0.333274	0.0036
0.333274	0
0.333274	0
0.333274	0.0026
0.343825	0.0026
0.343825	0
0.343825	0
0.343825	0.0038
0.354376	0.0038
0.354376	0
0.354376	0
0.354376	0.0024
0.364926	0.0024
0.364926	0
0.364926	0
0.364926	0.0019
0.375477	0.0019
0.375477	0
0.375477	0
0.375477	0.0011
0.386028	0.0011
0.386028	0
0.386028	0
0.386028	0.0009
0.396579	0.0009
0.396579	0
0.396579	0
0.396579	0.002
0.407129	0.002
0.407129	0
0.407129	0
0.407129	0.0016
0.41768	0.0016
0.41768	0
0.41768	0
0.41768	0.0015
0.428231	0.0015
0.428231	0
0.428231	0
0.428231	0.0011
0.438781	0.0011
0.438781	0
0.438781	0
0.438781	0.0009
0.449332	0.0009
0.449332	0
0.449332	0
0.449332	0.001
0.459883	0.001
0.459883	0
0.459883	0
0.459883	0.0002
0.470433	0.0002
0.470433	0
0.470433	0
0.470433	0.0011
0.480984	0.0011
0.480984	0
0.480984	0
0.480984	0.0007
0.491535	0.0007
0.491535	0
0.491535	0
0.491535	0.0005
0.502086	0.0005
0.502086	0
0.502086	0
0.502086	0.0002
0.512636	0.0002
0.512636	0
0.512636	0
0.512636	0.0002
0.523187	0.0002
0.523187	0
0.523187	0
0.523187	0.0006
0.533738	0.0006
0.533738	0
0.533738	0
0.533738	0.0005
0.544288	0.0005
0.544288	0
0.544288	0
0.544288	0.0004
0.554839	0.0004
0.554839	0
0.554839	0
0.554839	0.0004
0.56539	0.0004
0.56539	0
0.56539	0
0.56539	0.0002
0.575941	0.0002
0.575941	0
0.575941	0
0.575941	0.0004
0.586491	0.0004
0.586491	0
0.586491	0
0.586491	0.0003
0.597042	0.0003
0.597042	0
0.597042	0
0.597042	0.0003
0.607593	0.0003
0.607593	0
0.444057	0.008
0.444057	0.005
0.433506	0.005
0.444057	0.0035
0.454607	0.005
0.444057	0.005

## Sheet: Hoja14
18	26
3	22
26	8
14	4
38	38
27	31
7	1
4	32.5
13	13
9	3
11	18
37	30
45	45
42	42
23	28
31	43
35	21
12	16
15	29
40	44
32	41
10	24
16	40
8	20
33	12
44	32.5
43	27
30	10
39	25
28	11
41	39
34	34
24	2
22	35
2	15
1	7
20	6
29	9
36	23
6	36
17	5
25	19
5	37
19	14
21	17

[truncated: 31 more sheets: Hoja15, Hoja17, Hoja18, Hoja20, Hoja21, Hoja4, Hoja7, Hoja13, Hoja16, Hoja10, Hoja19, Sheet4, Sheet3, Sheet7, Sheet6, Sheet10, Sheet9, Sheet13, Sheet12, Sheet16 …]
